# Supplementary material for: Bis{2-[(diisopropyl­phosphan­yl)amino]­pyridine-κ2 N 1,P}copper(I) hexa­fluorido­phosphate
Source: Acta Crystallogr Sect E Struct Rep Online. 2010 Jun 5;66(Pt 7):m729–30. doi: 10.1107/S1600536810020283 (PMC3006723; doi:10.1107/S1600536810020283)
Supplement: Supplementary file 1 [file e-66-0m729-sup1.cif]

##############################################################################
###                                                                        ###
###        Electronic paper (Acta Crystallographica Section E)             ###
###                                                                        ###
##############################################################################
#                                                                            #
# This CIF contains the data in a paper accepted for publication in Acta     #
# Crystallographica Section E. It conforms to the requirements of Notes      #
# for Authors for Section E, and has been peer reviewed under the auspices   #
# of the IUCr Commission on Journals.                                        #
#                                                                            #
# Full details of the Crystallographic Information File format               #
# are given in the paper "The Crystallographic Information File (CIF):       #
# a New Standard Archive File for Crystallography" by S. R. Hall, F. H.      #
# Allen and I. D. Brown [Acta Cryst. (1991), A47, 655-685].                  #
#                                                                            #
# The current version of the core CIF dictionary is obtainable from          #
# ftp://ftp.iucr.org/pub/cif_core.dic. The current version number is 2.4.    #
#                                                                            #
# Software is freely available for graphical display of the structure(s) in  #
# this CIF.  For information consult the CIF home page http://www.iucr.org/  #
# cif/home.html                                                              #
#                                                                            #
# This file may be used for bona fide research purposes within the           #
# scientific community so long as proper attribution is given to the journal # 
# article from which it was obtained.                                        #
#                                                                            #
##############################################################################
                                             
data_global
_audit_creation_method     SHELXL-97
_journal_date_recd_electronic     2010-05-01
_journal_date_accepted     2010-05-28
_journal_name_full     'Acta Crystallographica, Section E'
_journal_year     2010
_journal_volume     66
_journal_issue      7
_journal_page_first     m729
_journal_page_last     m730
_journal_paper_category     QM
_journal_coeditor_code     ZS2038
_publ_contact_author_name     'Mereiter Kurt'
_publ_contact_author_address
;
Institute of Chemical Technologies and Analytics
Vienna University of Technology
Getreidemarkt 9/164SC
A-1060 Vienna
Austria
;
_publ_contact_author_email     'kurt.mereiter@tuwien.ac.at'
_publ_contact_author_fax     '43 1 58801 17199'
_publ_contact_author_phone     '43 1 58801 17111'
_publ_section_title
;
Bis{2-[(diisopropylphosphanyl)amino]pyridine-\k^2^<i>N</i>^1^,<i>P</i>}copper(I)
hexafluoridophosphate
;
loop_
    _publ_author_name
    _publ_author_footnote
    _publ_author_address
    '\"Oztopcu, \"Ozg\"ur' .
;
Institute of Applied Synthetic Chemistry
Vienna University of Technology
Getreidemarkt 9/163
A-1060 Vienna
Austria
;
    'Kirchner, Karl' .
;
Institute of Applied Synthetic Chemistry
Vienna University of Technology
Getreidemarkt 9/163
A-1060 Vienna
Austria
;
    'Mereiter, Kurt' .
;
Institute of Chemical Technologies and Analytics
Vienna University of Technology
Getreidemarkt 9/164SC
A-1060 Vienna
Austria
;
_publ_section_synopsis     .
data_I
_audit_creation_method     SHELXL-97
_chemical_name_systematic
;
Bis{2-[(diisopropylphosphanyl)amino]pyridine-\k^2^<i>N</i>^1^,<i>P</i>}copper(I)
hexafluoridophosphate
;
_chemical_name_common     ?
_chemical_formula_moiety     'C22 H38 Cu N4 P2 +, F6 P1 -'
_chemical_formula_sum     'C22 H38 Cu F6 N4 P3'
_chemical_formula_iupac     '[Cu (C11 H19 N2 P)2] P F6'
_chemical_formula_weight     629.01
_chemical_melting_point     ?
_symmetry_cell_setting     monoclinic
_symmetry_space_group_name_H-M     'P n'
_symmetry_space_group_name_Hall     'P -2yac'
loop_
    _symmetry_equiv_pos_as_xyz
    'x, y, z'
    'x+1/2, -y, z+1/2'
_cell_length_a     11.0357(13)
_cell_length_b     9.2129(11)
_cell_length_c     14.4282(17)
_cell_angle_alpha     90.00
_cell_angle_beta     96.7230(10)
_cell_angle_gamma     90.00
_cell_volume     1456.8(3)
_cell_formula_units_Z     2
_cell_measurement_reflns_used     9966
_cell_measurement_theta_min     2.47
_cell_measurement_theta_max     30.03
_cell_measurement_temperature     100(2)
_exptl_crystal_description     block
_exptl_crystal_colour     colourless
_exptl_crystal_size_max     0.45
_exptl_crystal_size_mid     0.22
_exptl_crystal_size_min     0.20
_exptl_crystal_density_diffrn     1.434
_exptl_crystal_density_meas     ?
_exptl_crystal_density_method     'not measured'
_exptl_crystal_F_000     652
_exptl_absorpt_coefficient_mu     0.971
_exptl_absorpt_correction_type     multi-scan
_exptl_absorpt_process_details     '(<i>SADABS</i>; Bruker, 2008)'
_exptl_absorpt_correction_T_min     0.65
_exptl_absorpt_correction_T_max     0.75
_exptl_special_details
;
;
_diffrn_ambient_temperature     100(2)
_diffrn_radiation_type     MoK\a
_diffrn_radiation_wavelength     0.71073
_diffrn_radiation_source     'fine-focus sealed tube'
_diffrn_radiation_monochromator     graphite
_diffrn_measurement_device_type     'Bruker APEXII CCD'
_diffrn_measurement_method     '\f and \w scans'
_diffrn_reflns_number     21170
_diffrn_reflns_av_R_equivalents     0.0212
_diffrn_reflns_av_sigmaI/netI     0.0246
_diffrn_reflns_theta_min     2.63
_diffrn_reflns_theta_max     30.00
_diffrn_reflns_theta_full     30.00
_diffrn_measured_fraction_theta_max     0.999
_diffrn_measured_fraction_theta_full     0.999
_diffrn_reflns_limit_h_min     -15
_diffrn_reflns_limit_h_max     15
_diffrn_reflns_limit_k_min     -12
_diffrn_reflns_limit_k_max     12
_diffrn_reflns_limit_l_min     -20
_diffrn_reflns_limit_l_max     20
_diffrn_standards_decay_%     0
_refine_special_details
;
Refinement of <i>F</i>^2^ against ALL reflections. The weighted <i>R</i>-factor
wR and goodness of fit <i>S</i> are based on <i>F</i>^2^, conventional
<i>R</i>-factors <i>R</i> are based on <i>F</i>, with <i>F</i> set to zero for
negative <i>F</i>^2^. The threshold expression of <i>F</i>^2^ >
\s(<i>F</i>^2^) is used only for calculating <i>R</i>-factors(gt) etc. and is
not relevant to the choice of reflections for refinement. <i>R</i>-factors
based on <i>F</i>^2^ are statistically about twice as large as those based on
<i>F</i>, and <i>R</i>- factors based on ALL data will be even larger.
;
_reflns_number_total     8422
_reflns_number_gt     8187
_reflns_threshold_expression     I>2\s(I)
_refine_ls_structure_factor_coef     Fsqd
_refine_ls_matrix_type     full
_refine_ls_R_factor_all     0.0221
_refine_ls_R_factor_gt     0.0208
_refine_ls_wR_factor_gt     0.0537
_refine_ls_wR_factor_ref     0.0544
_refine_ls_goodness_of_fit_ref     1.017
_refine_ls_restrained_S_all     1.017
_refine_ls_number_reflns     8422
_refine_ls_number_parameters     334
_refine_ls_number_restraints     2
_refine_ls_hydrogen_treatment     constr
_refine_ls_weighting_scheme     calc
_refine_ls_weighting_details
         'calc w=1/[\s^2^(Fo^2^)+(0.0327P)^2^+0.1922P] where P=(Fo^2^+2Fc^2^)/3'
_atom_sites_solution_hydrogens     geom
_atom_sites_solution_primary     direct
_atom_sites_solution_secondary     difmap
_refine_ls_shift/su_max     0.001
_refine_ls_shift/su_mean     0.000
_refine_diff_density_max     0.354
_refine_diff_density_min     -0.258
_refine_ls_extinction_method     none
_refine_ls_extinction_coef     ?
_refine_ls_abs_structure_details
;
Flack (1983), 4180 Friedel pairs, merohedral twin with twin proportions
refined
;
_refine_ls_abs_structure_Flack     0.410(4)
loop_
    _atom_type_symbol
    _atom_type_description
    _atom_type_scat_dispersion_real
    _atom_type_scat_dispersion_imag
    _atom_type_scat_source
    'C' 'C' 0.0033 0.0016
                         'International Tables Vol C Tables 4.2.6.8 and 6.1.1.4'
    'H' 'H' 0.0000 0.0000
                         'International Tables Vol C Tables 4.2.6.8 and 6.1.1.4'
    'N' 'N' 0.0061 0.0033
                         'International Tables Vol C Tables 4.2.6.8 and 6.1.1.4'
    'F' 'F' 0.0171 0.0103
                         'International Tables Vol C Tables 4.2.6.8 and 6.1.1.4'
    'P' 'P' 0.1023 0.0942
                         'International Tables Vol C Tables 4.2.6.8 and 6.1.1.4'
    'Cu' 'Cu' 0.3201 1.2651
                         'International Tables Vol C Tables 4.2.6.8 and 6.1.1.4'
_computing_data_collection     '<i>APEX2</i> (Bruker, 2008)'
_computing_cell_refinement     '<i>SAINT</i> (Bruker, 2008)'
_computing_data_reduction
                   '<i>SAINT</i>, <i>SADABS</i> and <i>XPREP</i> (Bruker, 2008)'
_computing_structure_solution     '<i>SHELXS97</i> (Sheldrick, 2008)'
_computing_structure_refinement     '<i>SHELXL97</i> (Sheldrick, 2008)'
_computing_molecular_graphics     '<i>Mercury</i> (Macrae <i>et al.</i>, 2006)'
_computing_publication_material     '<i>publCIF</i> (Westrip, 2010)'
loop_
    _atom_site_type_symbol
    _atom_site_label
    _atom_site_fract_x
    _atom_site_fract_y
    _atom_site_fract_z
    _atom_site_U_iso_or_equiv
    _atom_site_adp_type
    _atom_site_calc_flag
    _atom_site_refinement_flags
    _atom_site_occupancy
    _atom_site_disorder_assembly
    _atom_site_disorder_group
    Cu Cu1 0.545130(11) 0.141471(15) 0.626623(10) 0.01477(4) Uani d . 1 . .
    P P1 0.38719(3) 0.26283(4) 0.55383(2) 0.01685(6) Uani d . 1 . .
    P P2 0.72626(3) 0.09024(3) 0.58123(2) 0.01465(6) Uani d . 1 . .
    N N1 0.50957(10) 0.25486(12) 0.74483(8) 0.0155(2) Uani d . 1 . .
    N N2 0.34515(12) 0.35253(13) 0.64884(8) 0.0209(2) Uani d . 1 . .
    H H2N 0.2830 0.4129 0.6411 0.025 Uiso calc R 1 . .
    N N3 0.54844(10) -0.07232(12) 0.67416(8) 0.0168(2) Uani d . 1 . .
    N N4 0.74461(10) -0.07879(12) 0.62954(8) 0.0180(2) Uani d . 1 . .
    H H4N 0.8145 -0.1241 0.6281 0.022 Uiso calc R 1 . .
    C C1 0.40583(12) 0.33308(14) 0.73755(9) 0.0164(2) Uani d . 1 . .
    C C2 0.36015(13) 0.39407(15) 0.81595(10) 0.0198(2) Uani d . 1 . .
    H H2 0.2852 0.4459 0.8095 0.024 Uiso calc R 1 . .
    C C3 0.42655(14) 0.37681(15) 0.90213(10) 0.0215(3) Uani d . 1 . .
    H H3 0.3978 0.4173 0.9560 0.026 Uiso calc R 1 . .
    C C4 0.53606(13) 0.29988(15) 0.91019(9) 0.0207(3) Uani d . 1 . .
    H H4 0.5842 0.2893 0.9688 0.025 Uiso calc R 1 . .
    C C5 0.57229(12) 0.23970(14) 0.83056(9) 0.0178(2) Uani d . 1 . .
    H H5 0.6455 0.1844 0.8362 0.021 Uiso calc R 1 . .
    C C6 0.24294(13) 0.18007(18) 0.50231(11) 0.0249(3) Uani d . 1 . .
    H H6 0.1814 0.2584 0.4860 0.030 Uiso calc R 1 . .
    C C7 0.26381(16) 0.0977(2) 0.41411(12) 0.0325(3) Uani d . 1 . .
    H H7A 0.3187 0.0157 0.4304 0.049 Uiso calc R 1 . .
    H H7B 0.3005 0.1629 0.3715 0.049 Uiso calc R 1 . .
    H H7C 0.1856 0.0616 0.3836 0.049 Uiso calc R 1 . .
    C C8 0.19540(16) 0.0774(3) 0.57232(13) 0.0435(5) Uani d . 1 . .
    H H8A 0.2568 0.0027 0.5906 0.065 Uiso calc R 1 . .
    H H8B 0.1201 0.0311 0.5439 0.065 Uiso calc R 1 . .
    H H8C 0.1786 0.1321 0.6276 0.065 Uiso calc R 1 . .
    C C9 0.41591(14) 0.40856(16) 0.47148(10) 0.0228(3) Uani d . 1 . .
    H H9 0.4234 0.3609 0.4101 0.027 Uiso calc R 1 . .
    C C10 0.53711(19) 0.4818(2) 0.50186(15) 0.0423(4) Uani d . 1 . .
    H H10A 0.5560 0.5500 0.4535 0.063 Uiso calc R 1 . .
    H H10B 0.6015 0.4082 0.5114 0.063 Uiso calc R 1 . .
    H H10C 0.5322 0.5344 0.5603 0.063 Uiso calc R 1 . .
    C C11 0.3130(2) 0.5190(3) 0.45456(15) 0.0473(5) Uani d . 1 . .
    H H11A 0.3089 0.5764 0.5113 0.071 Uiso calc R 1 . .
    H H11B 0.2354 0.4682 0.4383 0.071 Uiso calc R 1 . .
    H H11C 0.3285 0.5835 0.4032 0.071 Uiso calc R 1 . .
    C C12 0.65306(12) -0.14630(13) 0.67082(9) 0.0161(2) Uani d . 1 . .
    C C13 0.67045(13) -0.28684(15) 0.70895(11) 0.0218(3) Uani d . 1 . .
    H H13 0.7447 -0.3376 0.7055 0.026 Uiso calc R 1 . .
    C C14 0.57773(14) -0.34880(15) 0.75124(12) 0.0269(3) Uani d . 1 . .
    H H14 0.5874 -0.4432 0.7775 0.032 Uiso calc R 1 . .
    C C15 0.46883(14) -0.27208(17) 0.75539(12) 0.0280(3) Uani d . 1 . .
    H H15 0.4039 -0.3128 0.7846 0.034 Uiso calc R 1 . .
    C C16 0.45880(13) -0.13615(15) 0.71590(11) 0.0220(3) Uani d . 1 . .
    H H16 0.3848 -0.0843 0.7181 0.026 Uiso calc R 1 . .
    C C17 0.87311(12) 0.17551(15) 0.62197(10) 0.0195(2) Uani d . 1 . .
    H H17 0.9400 0.1074 0.6099 0.023 Uiso calc R 1 . .
    C C18 0.88851(16) 0.31683(17) 0.56853(12) 0.0278(3) Uani d . 1 . .
    H H18A 0.8217 0.3834 0.5778 0.042 Uiso calc R 1 . .
    H H18B 0.8871 0.2955 0.5019 0.042 Uiso calc R 1 . .
    H H18C 0.9666 0.3620 0.5918 0.042 Uiso calc R 1 . .
    C C19 0.88143(15) 0.20342(19) 0.72714(10) 0.0278(3) Uani d . 1 . .
    H H19A 0.9629 0.2401 0.7497 0.042 Uiso calc R 1 . .
    H H19B 0.8667 0.1126 0.7594 0.042 Uiso calc R 1 . .
    H H19C 0.8200 0.2754 0.7396 0.042 Uiso calc R 1 . .
    C C20 0.73108(13) 0.05665(15) 0.45568(9) 0.0205(2) Uani d . 1 . .
    H H20 0.7185 0.1517 0.4224 0.025 Uiso calc R 1 . .
    C C21 0.62513(16) -0.0434(2) 0.41957(11) 0.0319(3) Uani d . 1 . .
    H H21A 0.6225 -0.0543 0.3518 0.048 Uiso calc R 1 . .
    H H21B 0.5482 -0.0012 0.4344 0.048 Uiso calc R 1 . .
    H H21C 0.6369 -0.1387 0.4494 0.048 Uiso calc R 1 . .
    C C22 0.85233(15) -0.00667(18) 0.43271(11) 0.0284(3) Uani d . 1 . .
    H H22A 0.8741 -0.0907 0.4729 0.043 Uiso calc R 1 . .
    H H22B 0.9163 0.0672 0.4434 0.043 Uiso calc R 1 . .
    H H22C 0.8441 -0.0371 0.3672 0.043 Uiso calc R 1 . .
    P P3 0.55962(3) 0.31567(4) 0.21299(3) 0.01976(7) Uani d . 1 . .
    F F1 0.62918(10) 0.43352(14) 0.15595(8) 0.0398(3) Uani d . 1 . .
    F F2 0.48767(9) 0.20025(11) 0.26926(7) 0.0333(2) Uani d . 1 . .
    F F3 0.46624(12) 0.28652(18) 0.12151(7) 0.0542(4) Uani d . 1 . .
    F F4 0.65102(12) 0.34760(14) 0.30470(9) 0.0516(4) Uani d . 1 . .
    F F5 0.64776(15) 0.19392(16) 0.18453(16) 0.0785(6) Uani d . 1 . .
    F F6 0.47085(12) 0.43906(12) 0.24247(9) 0.0434(3) Uani d . 1 . .
loop_
    _atom_site_aniso_label
    _atom_site_aniso_U_11
    _atom_site_aniso_U_22
    _atom_site_aniso_U_33
    _atom_site_aniso_U_12
    _atom_site_aniso_U_13
    _atom_site_aniso_U_23
    Cu1 0.01443(6) 0.01369(7) 0.01602(7) 0.00390(6) 0.00110(5) -0.00054(6)
    P1 0.01635(13) 0.01949(15) 0.01425(13) 0.00588(12) -0.00017(11) -0.00045(12)
    P2 0.01461(13) 0.01342(14) 0.01588(14) 0.00242(11) 0.00163(10) 0.00086(11)
    N1 0.0170(5) 0.0150(5) 0.0149(5) 0.0012(4) 0.0026(4) 0.0010(4)
    N2 0.0227(5) 0.0232(6) 0.0166(5) 0.0126(4) 0.0011(4) 0.0002(4)
    N3 0.0160(5) 0.0143(5) 0.0201(5) 0.0010(4) 0.0017(4) -0.0007(4)
    N4 0.0152(5) 0.0154(5) 0.0236(5) 0.0045(4) 0.0031(4) 0.0051(4)
    C1 0.0191(6) 0.0135(5) 0.0166(6) 0.0022(4) 0.0026(4) 0.0003(4)
    C2 0.0250(6) 0.0142(6) 0.0215(6) 0.0028(5) 0.0086(5) -0.0007(5)
    C3 0.0300(7) 0.0174(6) 0.0184(6) -0.0044(5) 0.0088(5) -0.0032(5)
    C4 0.0262(6) 0.0211(6) 0.0148(5) -0.0068(5) 0.0019(5) 0.0010(5)
    C5 0.0181(5) 0.0168(6) 0.0181(6) -0.0018(4) 0.0009(4) 0.0024(4)
    C6 0.0180(6) 0.0313(7) 0.0239(7) 0.0052(5) -0.0038(5) -0.0009(6)
    C7 0.0363(8) 0.0344(8) 0.0256(7) -0.0071(7) -0.0008(6) -0.0060(6)
    C8 0.0217(7) 0.0752(15) 0.0336(9) -0.0164(8) 0.0036(6) 0.0046(9)
    C9 0.0270(7) 0.0248(7) 0.0162(6) 0.0058(5) 0.0010(5) 0.0019(5)
    C10 0.0443(10) 0.0269(8) 0.0513(11) -0.0091(7) -0.0123(8) 0.0144(8)
    C11 0.0472(11) 0.0484(12) 0.0475(11) 0.0239(9) 0.0106(9) 0.0275(9)
    C12 0.0150(5) 0.0146(5) 0.0182(6) 0.0005(4) 0.0000(4) -0.0010(4)
    C13 0.0204(6) 0.0139(6) 0.0304(7) 0.0019(5) 0.0007(5) 0.0021(5)
    C14 0.0256(7) 0.0151(6) 0.0399(9) -0.0017(5) 0.0038(6) 0.0056(6)
    C15 0.0242(7) 0.0209(7) 0.0406(8) -0.0029(5) 0.0105(6) 0.0057(6)
    C16 0.0175(6) 0.0200(6) 0.0290(7) 0.0006(5) 0.0056(5) 0.0007(5)
    C17 0.0178(6) 0.0192(6) 0.0216(6) -0.0013(5) 0.0020(5) 0.0007(5)
    C18 0.0316(7) 0.0235(7) 0.0287(7) -0.0067(6) 0.0056(6) 0.0017(6)
    C19 0.0268(7) 0.0336(8) 0.0217(7) -0.0065(6) -0.0034(5) -0.0007(6)
    C20 0.0250(6) 0.0197(6) 0.0169(6) 0.0061(5) 0.0024(5) 0.0005(5)
    C21 0.0324(8) 0.0368(9) 0.0251(7) 0.0005(7) -0.0024(6) -0.0088(6)
    C22 0.0309(7) 0.0307(8) 0.0253(6) 0.0071(6) 0.0104(6) -0.0018(6)
    P3 0.01635(14) 0.02039(15) 0.02286(16) -0.00373(12) 0.00365(12) -0.00201(13)
    F1 0.0306(5) 0.0534(7) 0.0353(5) -0.0215(5) 0.0030(4) 0.0106(5)
    F2 0.0329(5) 0.0303(5) 0.0366(5) -0.0113(4) 0.0039(4) 0.0085(4)
    F3 0.0530(7) 0.0899(10) 0.0193(4) -0.0476(7) 0.0026(4) -0.0051(5)
    F4 0.0451(7) 0.0571(8) 0.0453(7) -0.0261(6) -0.0252(5) 0.0224(6)
    F5 0.0594(9) 0.0427(8) 0.1435(17) 0.0108(7) 0.0543(10) -0.0213(9)
    F6 0.0505(6) 0.0329(6) 0.0500(6) 0.0158(5) 0.0188(5) 0.0059(5)
_geom_special_details
;
All esds (except the esd in the dihedral angle between two l.s. planes) are
estimated using the full covariance matrix. The cell esds are taken into
account individually in the estimation of esds in distances, angles and
torsion angles; correlations between esds in cell parameters are only used
when they are defined by crystal symmetry. An approximate (isotropic)
treatment of cell esds is used for estimating esds involving l.s. planes.
;
loop_
    _geom_bond_atom_site_label_1
    _geom_bond_atom_site_label_2
    _geom_bond_site_symmetry_2
    _geom_bond_distance
    _geom_bond_publ_flag
    Cu1 N1 . 2.0763(11) ?
    Cu1 N3 . 2.0845(12) ?
    Cu1 P2 . 2.2257(4) ?
    Cu1 P1 . 2.2277(4) ?
    P1 N2 . 1.7107(12) ?
    P1 C6 . 1.8415(16) ?
    P1 C9 . 1.8446(15) ?
    P2 N4 . 1.7084(12) ?
    P2 C17 . 1.8347(14) ?
    P2 C20 . 1.8446(14) ?
    N1 C1 . 1.3464(16) ?
    N1 C5 . 1.3521(16) ?
    N2 C1 . 1.3850(17) ?
    N2 H2N . 0.8800 ?
    N3 C12 . 1.3464(16) ?
    N3 C16 . 1.3516(18) ?
    N4 C12 . 1.3795(17) ?
    N4 H4N . 0.8800 ?
    C1 C2 . 1.4080(18) ?
    C2 C3 . 1.377(2) ?
    C2 H2 . 0.9500 ?
    C3 C4 . 1.394(2) ?
    C3 H3 . 0.9500 ?
    C4 C5 . 1.3766(19) ?
    C4 H4 . 0.9500 ?
    C5 H5 . 0.9500 ?
    C6 C8 . 1.522(3) ?
    C6 C7 . 1.522(2) ?
    C6 H6 . 1.0000 ?
    C7 H7A . 0.9800 ?
    C7 H7B . 0.9800 ?
    C7 H7C . 0.9800 ?
    C8 H8A . 0.9800 ?
    C8 H8B . 0.9800 ?
    C8 H8C . 0.9800 ?
    C9 C10 . 1.516(2) ?
    C9 C11 . 1.523(2) ?
    C9 H9 . 1.0000 ?
    C10 H10A . 0.9800 ?
    C10 H10B . 0.9800 ?
    C10 H10C . 0.9800 ?
    C11 H11A . 0.9800 ?
    C11 H11B . 0.9800 ?
    C11 H11C . 0.9800 ?
    C12 C13 . 1.4112(18) ?
    C13 C14 . 1.375(2) ?
    C13 H13 . 0.9500 ?
    C14 C15 . 1.401(2) ?
    C14 H14 . 0.9500 ?
    C15 C16 . 1.375(2) ?
    C15 H15 . 0.9500 ?
    C16 H16 . 0.9500 ?
    C17 C19 . 1.531(2) ?
    C17 C18 . 1.533(2) ?
    C17 H17 . 1.0000 ?
    C18 H18A . 0.9800 ?
    C18 H18B . 0.9800 ?
    C18 H18C . 0.9800 ?
    C19 H19A . 0.9800 ?
    C19 H19B . 0.9800 ?
    C19 H19C . 0.9800 ?
    C20 C22 . 1.531(2) ?
    C20 C21 . 1.531(2) ?
    C20 H20 . 1.0000 ?
    C21 H21A . 0.9800 ?
    C21 H21B . 0.9800 ?
    C21 H21C . 0.9800 ?
    C22 H22A . 0.9800 ?
    C22 H22B . 0.9800 ?
    C22 H22C . 0.9800 ?
    P3 F5 . 1.5704(13) ?
    P3 F6 . 1.5907(11) ?
    P3 F4 . 1.5944(12) ?
    P3 F3 . 1.5993(11) ?
    P3 F2 . 1.6036(10) ?
    P3 F1 . 1.6103(11) ?
loop_
    _geom_angle_atom_site_label_1
    _geom_angle_atom_site_label_2
    _geom_angle_atom_site_label_3
    _geom_angle_site_symmetry_1
    _geom_angle_site_symmetry_3
    _geom_angle
    _geom_angle_publ_flag
    N1 Cu1 N3 . . 101.70(4) ?
    N1 Cu1 P2 . . 127.66(3) ?
    N3 Cu1 P2 . . 85.11(3) ?
    N1 Cu1 P1 . . 85.53(3) ?
    N3 Cu1 P1 . . 127.73(3) ?
    P2 Cu1 P1 . . 130.374(15) ?
    N2 P1 C6 . . 102.75(7) ?
    N2 P1 C9 . . 104.34(7) ?
    C6 P1 C9 . . 104.30(7) ?
    N2 P1 Cu1 . . 97.78(4) ?
    C6 P1 Cu1 . . 125.04(5) ?
    C9 P1 Cu1 . . 119.02(5) ?
    N4 P2 C17 . . 101.62(6) ?
    N4 P2 C20 . . 103.42(6) ?
    C17 P2 C20 . . 105.10(6) ?
    N4 P2 Cu1 . . 98.10(4) ?
    C17 P2 Cu1 . . 127.23(5) ?
    C20 P2 Cu1 . . 117.04(5) ?
    C1 N1 C5 . . 117.79(11) ?
    C1 N1 Cu1 . . 116.49(9) ?
    C5 N1 Cu1 . . 125.01(9) ?
    C1 N2 P1 . . 122.07(9) ?
    C1 N2 H2N . . 119.0 ?
    P1 N2 H2N . . 119.0 ?
    C12 N3 C16 . . 118.11(12) ?
    C12 N3 Cu1 . . 116.65(9) ?
    C16 N3 Cu1 . . 124.90(9) ?
    C12 N4 P2 . . 121.95(9) ?
    C12 N4 H4N . . 119.0 ?
    P2 N4 H4N . . 119.0 ?
    N1 C1 N2 . . 117.13(12) ?
    N1 C1 C2 . . 122.14(12) ?
    N2 C1 C2 . . 120.73(12) ?
    C3 C2 C1 . . 118.48(13) ?
    C3 C2 H2 . . 120.8 ?
    C1 C2 H2 . . 120.8 ?
    C2 C3 C4 . . 119.91(12) ?
    C2 C3 H3 . . 120.0 ?
    C4 C3 H3 . . 120.0 ?
    C5 C4 C3 . . 117.96(13) ?
    C5 C4 H4 . . 121.0 ?
    C3 C4 H4 . . 121.0 ?
    N1 C5 C4 . . 123.66(13) ?
    N1 C5 H5 . . 118.2 ?
    C4 C5 H5 . . 118.2 ?
    C8 C6 C7 . . 110.05(15) ?
    C8 C6 P1 . . 109.78(11) ?
    C7 C6 P1 . . 109.61(11) ?
    C8 C6 H6 . . 109.1 ?
    C7 C6 H6 . . 109.1 ?
    P1 C6 H6 . . 109.1 ?
    C6 C7 H7A . . 109.5 ?
    C6 C7 H7B . . 109.5 ?
    H7A C7 H7B . . 109.5 ?
    C6 C7 H7C . . 109.5 ?
    H7A C7 H7C . . 109.5 ?
    H7B C7 H7C . . 109.5 ?
    C6 C8 H8A . . 109.5 ?
    C6 C8 H8B . . 109.5 ?
    H8A C8 H8B . . 109.5 ?
    C6 C8 H8C . . 109.5 ?
    H8A C8 H8C . . 109.5 ?
    H8B C8 H8C . . 109.5 ?
    C10 C9 C11 . . 111.42(16) ?
    C10 C9 P1 . . 110.47(11) ?
    C11 C9 P1 . . 114.10(12) ?
    C10 C9 H9 . . 106.8 ?
    C11 C9 H9 . . 106.8 ?
    P1 C9 H9 . . 106.8 ?
    C9 C10 H10A . . 109.5 ?
    C9 C10 H10B . . 109.5 ?
    H10A C10 H10B . . 109.5 ?
    C9 C10 H10C . . 109.5 ?
    H10A C10 H10C . . 109.5 ?
    H10B C10 H10C . . 109.5 ?
    C9 C11 H11A . . 109.5 ?
    C9 C11 H11B . . 109.5 ?
    H11A C11 H11B . . 109.5 ?
    C9 C11 H11C . . 109.5 ?
    H11A C11 H11C . . 109.5 ?
    H11B C11 H11C . . 109.5 ?
    N3 C12 N4 . . 117.49(12) ?
    N3 C12 C13 . . 121.91(12) ?
    N4 C12 C13 . . 120.59(12) ?
    C14 C13 C12 . . 118.66(13) ?
    C14 C13 H13 . . 120.7 ?
    C12 C13 H13 . . 120.7 ?
    C13 C14 C15 . . 119.73(13) ?
    C13 C14 H14 . . 120.1 ?
    C15 C14 H14 . . 120.1 ?
    C16 C15 C14 . . 118.00(13) ?
    C16 C15 H15 . . 121.0 ?
    C14 C15 H15 . . 121.0 ?
    N3 C16 C15 . . 123.59(13) ?
    N3 C16 H16 . . 118.2 ?
    C15 C16 H16 . . 118.2 ?
    C19 C17 C18 . . 111.02(13) ?
    C19 C17 P2 . . 109.74(10) ?
    C18 C17 P2 . . 110.39(10) ?
    C19 C17 H17 . . 108.5 ?
    C18 C17 H17 . . 108.5 ?
    P2 C17 H17 . . 108.5 ?
    C17 C18 H18A . . 109.5 ?
    C17 C18 H18B . . 109.5 ?
    H18A C18 H18B . . 109.5 ?
    C17 C18 H18C . . 109.5 ?
    H18A C18 H18C . . 109.5 ?
    H18B C18 H18C . . 109.5 ?
    C17 C19 H19A . . 109.5 ?
    C17 C19 H19B . . 109.5 ?
    H19A C19 H19B . . 109.5 ?
    C17 C19 H19C . . 109.5 ?
    H19A C19 H19C . . 109.5 ?
    H19B C19 H19C . . 109.5 ?
    C22 C20 C21 . . 110.42(13) ?
    C22 C20 P2 . . 113.76(10) ?
    C21 C20 P2 . . 109.05(10) ?
    C22 C20 H20 . . 107.8 ?
    C21 C20 H20 . . 107.8 ?
    P2 C20 H20 . . 107.8 ?
    C20 C21 H21A . . 109.5 ?
    C20 C21 H21B . . 109.5 ?
    H21A C21 H21B . . 109.5 ?
    C20 C21 H21C . . 109.5 ?
    H21A C21 H21C . . 109.5 ?
    H21B C21 H21C . . 109.5 ?
    C20 C22 H22A . . 109.5 ?
    C20 C22 H22B . . 109.5 ?
    H22A C22 H22B . . 109.5 ?
    C20 C22 H22C . . 109.5 ?
    H22A C22 H22C . . 109.5 ?
    H22B C22 H22C . . 109.5 ?
    F5 P3 F6 . . 179.62(11) ?
    F5 P3 F4 . . 89.87(10) ?
    F6 P3 F4 . . 89.76(8) ?
    F5 P3 F3 . . 91.33(10) ?
    F6 P3 F3 . . 89.04(8) ?
    F4 P3 F3 . . 178.79(9) ?
    F5 P3 F2 . . 90.99(8) ?
    F6 P3 F2 . . 88.94(6) ?
    F4 P3 F2 . . 90.28(6) ?
    F3 P3 F2 . . 89.83(6) ?
    F5 P3 F1 . . 90.06(8) ?
    F6 P3 F1 . . 90.01(7) ?
    F4 P3 F1 . . 90.38(6) ?
    F3 P3 F1 . . 89.49(6) ?
    F2 P3 F1 . . 178.76(6) ?
loop_
    _geom_torsion_atom_site_label_1
    _geom_torsion_atom_site_label_2
    _geom_torsion_atom_site_label_3
    _geom_torsion_atom_site_label_4
    _geom_torsion_site_symmetry_1
    _geom_torsion_site_symmetry_2
    _geom_torsion_site_symmetry_3
    _geom_torsion_site_symmetry_4
    _geom_torsion
    _geom_torsion_publ_flag
    N1 Cu1 P1 N2 . . . . -3.58(6) ?
    N3 Cu1 P1 N2 . . . . 97.77(6) ?
    P2 Cu1 P1 N2 . . . . -141.14(5) ?
    N1 Cu1 P1 C6 . . . . -115.16(7) ?
    N3 Cu1 P1 C6 . . . . -13.82(8) ?
    P2 Cu1 P1 C6 . . . . 107.27(6) ?
    N1 Cu1 P1 C9 . . . . 107.62(6) ?
    N3 Cu1 P1 C9 . . . . -151.03(7) ?
    P2 Cu1 P1 C9 . . . . -29.94(6) ?
    N1 Cu1 P2 N4 . . . . 94.55(6) ?
    N3 Cu1 P2 N4 . . . . -6.47(5) ?
    P1 Cu1 P2 N4 . . . . -143.64(4) ?
    N1 Cu1 P2 C17 . . . . -16.78(7) ?
    N3 Cu1 P2 C17 . . . . -117.80(7) ?
    P1 Cu1 P2 C17 . . . . 105.03(6) ?
    N1 Cu1 P2 C20 . . . . -155.83(6) ?
    N3 Cu1 P2 C20 . . . . 103.16(6) ?
    P1 Cu1 P2 C20 . . . . -34.02(6) ?
    N3 Cu1 N1 C1 . . . . -118.85(9) ?
    P2 Cu1 N1 C1 . . . . 148.29(8) ?
    P1 Cu1 N1 C1 . . . . 8.79(9) ?
    N3 Cu1 N1 C5 . . . . 51.21(11) ?
    P2 Cu1 N1 C5 . . . . -41.64(12) ?
    P1 Cu1 N1 C5 . . . . 178.85(11) ?
    C6 P1 N2 C1 . . . . 127.56(12) ?
    C9 P1 N2 C1 . . . . -123.82(12) ?
    Cu1 P1 N2 C1 . . . . -1.12(12) ?
    N1 Cu1 N3 C12 . . . . -120.07(10) ?
    P2 Cu1 N3 C12 . . . . 7.42(9) ?
    P1 Cu1 N3 C12 . . . . 146.52(8) ?
    N1 Cu1 N3 C16 . . . . 53.13(12) ?
    P2 Cu1 N3 C16 . . . . -179.38(11) ?
    P1 Cu1 N3 C16 . . . . -40.29(13) ?
    C17 P2 N4 C12 . . . . 137.45(11) ?
    C20 P2 N4 C12 . . . . -113.74(11) ?
    Cu1 P2 N4 C12 . . . . 6.67(11) ?
    C5 N1 C1 N2 . . . . 177.49(12) ?
    Cu1 N1 C1 N2 . . . . -11.70(15) ?
    C5 N1 C1 C2 . . . . -2.08(19) ?
    Cu1 N1 C1 C2 . . . . 168.72(10) ?
    P1 N2 C1 N1 . . . . 8.39(18) ?
    P1 N2 C1 C2 . . . . -172.03(11) ?
    N1 C1 C2 C3 . . . . 2.3(2) ?
    N2 C1 C2 C3 . . . . -177.28(13) ?
    C1 C2 C3 C4 . . . . -0.2(2) ?
    C2 C3 C4 C5 . . . . -1.8(2) ?
    C1 N1 C5 C4 . . . . -0.2(2) ?
    Cu1 N1 C5 C4 . . . . -170.10(10) ?
    C3 C4 C5 N1 . . . . 2.1(2) ?
    N2 P1 C6 C8 . . . . -60.40(14) ?
    C9 P1 C6 C8 . . . . -169.05(13) ?
    Cu1 P1 C6 C8 . . . . 48.75(14) ?
    N2 P1 C6 C7 . . . . 178.60(11) ?
    C9 P1 C6 C7 . . . . 69.95(13) ?
    Cu1 P1 C6 C7 . . . . -72.24(13) ?
    N2 P1 C9 C10 . . . . 75.95(13) ?
    C6 P1 C9 C10 . . . . -176.57(13) ?
    Cu1 P1 C9 C10 . . . . -31.59(14) ?
    N2 P1 C9 C11 . . . . -50.50(15) ?
    C6 P1 C9 C11 . . . . 56.98(15) ?
    Cu1 P1 C9 C11 . . . . -158.05(13) ?
    C16 N3 C12 N4 . . . . -178.83(12) ?
    Cu1 N3 C12 N4 . . . . -5.15(16) ?
    C16 N3 C12 C13 . . . . 0.3(2) ?
    Cu1 N3 C12 C13 . . . . 173.97(10) ?
    P2 N4 C12 N3 . . . . -1.76(17) ?
    P2 N4 C12 C13 . . . . 179.10(11) ?
    N3 C12 C13 C14 . . . . -0.5(2) ?
    N4 C12 C13 C14 . . . . 178.60(14) ?
    C12 C13 C14 C15 . . . . 0.1(2) ?
    C13 C14 C15 C16 . . . . 0.4(2) ?
    C12 N3 C16 C15 . . . . 0.3(2) ?
    Cu1 N3 C16 C15 . . . . -172.84(12) ?
    C14 C15 C16 N3 . . . . -0.6(3) ?
    N4 P2 C17 C19 . . . . -70.36(11) ?
    C20 P2 C17 C19 . . . . -177.88(10) ?
    Cu1 P2 C17 C19 . . . . 39.33(12) ?
    N4 P2 C17 C18 . . . . 166.96(10) ?
    C20 P2 C17 C18 . . . . 59.45(12) ?
    Cu1 P2 C17 C18 . . . . -83.34(11) ?
    N4 P2 C20 C22 . . . . -62.05(12) ?
    C17 P2 C20 C22 . . . . 44.15(12) ?
    Cu1 P2 C20 C22 . . . . -168.57(9) ?
    N4 P2 C20 C21 . . . . 61.68(11) ?
    C17 P2 C20 C21 . . . . 167.88(10) ?
    Cu1 P2 C20 C21 . . . . -44.84(11) ?
loop_
    _geom_hbond_atom_site_label_D
    _geom_hbond_atom_site_label_H
    _geom_hbond_atom_site_label_A
    _geom_hbond_site_symmetry_A
    _geom_hbond_distance_DH
    _geom_hbond_distance_HA
    _geom_hbond_distance_DA
    _geom_hbond_angle_DHA
    N2 H2N F1 2_465 0.88 2.24 3.1038(15) 167.3
    N4 H4N F3 2 0.88 2.26 3.1185(16) 166.7
    C2 H2 F4 2_465 0.95 2.41 3.306(2) 157.8
    C20 H20 F4 . 1.00 2.53 3.502(2) 163.7
