# Supplementary material for: Bis{2-[(diisopropyl­phosphan­yl)amino]­pyridine-κ2 N 1,P}copper(I) hexa­fluorido­phosphate
Source: Acta Crystallogr Sect E Struct Rep Online. 2010 Jun 5;66(Pt 7):m729–30. doi: 10.1107/S1600536810020283 (PMC3006723; doi:10.1107/S1600536810020283)
Supplement: Supplementary file 2 [file e-66-0m729-Isup2.hkl]

# 
# h,k,l, Fc-squared, Fo-squared, sigma(Fo-squared) and status flag 
# 
data_I
_shelx_title '1438 kk+oezguer Cu(PN-ipr)2.PF6 xx1 at 100K' 
_shelx_refln_list_code          4 
_shelx_F_calc_maximum      151.03 
_exptl_crystal_F_000       652.00 
_reflns_d_resolution_high  0.7107 
 
loop_ 
 _symmetry_equiv_pos_as_xyz 
 'x, y, z' 
 'x+1/2, -y, z+1/2' 
 
_cell_length_a    11.0357 
_cell_length_b     9.2129 
_cell_length_c    14.4282 
_cell_angle_alpha  90.000 
_cell_angle_beta   96.723 
_cell_angle_gamma  90.000 
 
_shelx_F_squared_multiplier     1.000 
 
loop_ 
 _refln_index_h 
 _refln_index_k 
 _refln_index_l 
 _refln_F_squared_calc 
 _refln_F_squared_meas 
 _refln_F_squared_sigma 
 _refln_observed_status 
   0   0 -20      273.41      260.10     14.41 o 
   2   0 -20      303.42      307.71     15.72 o 
   4   0 -20       55.21       55.86      8.30 o 
   0   1 -20      373.96      380.32     12.74 o 
   1   1 -20      161.37      160.14     10.70 o 
   2   1 -20       62.99       64.45      5.03 o 
   3   1 -20      211.67      205.69      8.49 o 
   4   1 -20       74.23       77.68      5.33 o 
   1   2 -20      244.37      266.20     13.49 o 
   2   2 -20       66.99       69.40     11.47 o 
  -3   0 -19      568.59      532.22     22.49 o 
  -1   0 -19      515.40      487.45     20.53 o 
   1   0 -19      407.18      430.23     18.34 o 
   3   0 -19      160.93      172.92      8.11 o 
   5   0 -19      162.24      135.98      7.57 o 
   7   0 -19      444.36      421.06     18.78 o 
  -3   1 -19       41.69       40.75      7.10 o 
  -2   1 -19      266.59      273.10     17.25 o 
  -1   1 -19       33.19       27.22      7.64 o 
   0   1 -19      178.46      181.53     12.12 o 
   1   1 -19      243.46      243.34      9.64 o 
   2   1 -19      237.38      243.36      8.25 o 
   3   1 -19       33.96       43.86      4.28 o 
   4   1 -19       35.15       29.47      3.55 o 
   5   1 -19      123.89      118.67      6.21 o 
   6   1 -19      101.55      107.54      5.63 o 
   7   1 -19       35.85       42.85      5.63 o 
  -3   2 -19      282.58      290.89     12.89 o 
  -2   2 -19       18.85       13.31      5.02 o 
  -1   2 -19       97.79      101.89      6.95 o 
   0   2 -19      161.21      154.08      6.66 o 
   1   2 -19       46.34       46.51      4.50 o 
   2   2 -19       62.13       62.06      4.74 o 
   3   2 -19      108.40       95.41      6.56 o 
   4   2 -19       62.14       69.42      6.02 o 
   5   2 -19       66.32       47.40      4.54 o 
   6   2 -19      115.15      124.80      7.32 o 
  -2   3 -19       59.46       57.00      8.52 o 
  -1   3 -19       82.12       82.62      6.33 o 
   0   3 -19      145.06      140.99      7.80 o 
   1   3 -19      199.31      194.90      8.72 o 
   2   3 -19       23.73       18.09      9.06 o 
   3   3 -19       98.43      108.83      8.52 o 
   4   3 -19       10.31        5.42      4.71 o 
   5   3 -19       88.77      105.03      7.03 o 
   0   4 -19       51.02       53.65      5.87 o 
   1   4 -19      188.74      206.82      9.03 o 
   2   4 -19       42.76       44.08      5.56 o 
   3   4 -19       57.86       70.04      9.61 o 
   4   4 -19      121.49      120.49      7.64 o 
  -4   0 -18      415.33      443.55     19.00 o 
  -2   0 -18       21.99       25.55      6.99 o 
   0   0 -18      348.05      310.33     15.29 o 
   2   0 -18      355.07      332.60     10.65 o 
   4   0 -18      313.49      322.38     10.65 o 
   6   0 -18      241.72      255.13      9.61 o 
   8   0 -18      250.89      235.43     13.76 o 
  -5   1 -18      110.44      123.82      7.64 o 
  -4   1 -18      239.43      244.97      9.88 o 
  -3   1 -18      166.35      177.12      8.34 o 
  -2   1 -18       34.41       31.16      5.02 o 
  -1   1 -18       10.27        8.28      4.32 o 
   0   1 -18      230.70      242.93      7.43 o 
   1   1 -18      219.24      219.57      8.31 o 
   2   1 -18      370.80      368.21      9.33 o 
   3   1 -18      144.48      149.31      5.27 o 
   4   1 -18       50.71       55.96      3.78 o 
   5   1 -18      209.26      209.88      6.17 o 
   6   1 -18      382.94      394.63      9.92 o 
   7   1 -18       66.02       76.68     10.59 o 
   8   1 -18       23.69       19.42      5.17 o 
  -5   2 -18      362.98      365.71     15.40 o 
  -4   2 -18      106.51      109.01      6.95 o 
  -3   2 -18      229.41      225.85      9.42 o 
  -2   2 -18        2.87       -2.18      4.02 o 
  -1   2 -18      106.61      101.84      5.20 o 
   0   2 -18      175.23      200.91     11.63 o 
   1   2 -18      343.53      347.22      9.16 o 
   2   2 -18      152.90      149.69      8.32 o 
   3   2 -18      258.80      268.68      7.90 o 
   4   2 -18       37.01       33.96      4.66 o 
   5   2 -18      319.10      331.29      8.82 o 
   6   2 -18       92.30       88.61      5.19 o 
   7   2 -18      246.88      242.90      9.73 o 
   8   2 -18      109.00      115.53      7.33 o 
  -4   3 -18      398.87      420.68     13.36 o 
  -3   3 -18      150.31      150.16      7.95 o 
  -2   3 -18      144.66      157.72      6.43 o 
  -1   3 -18      140.54      150.68      6.30 o 
   0   3 -18      249.99      258.84      9.50 o 
   1   3 -18      124.99      144.95      9.94 o 
   2   3 -18       75.64       79.31      5.87 o 
   3   3 -18       34.34       32.63      5.09 o 
   4   3 -18      288.43      269.34      9.96 o 
   5   3 -18       72.20       75.80      5.20 o 
   6   3 -18      434.64      444.93     25.33 o 
   7   3 -18      169.55      181.10      8.72 o 
  -3   4 -18      153.10      160.74     10.59 o 
  -2   4 -18      150.29      157.56      8.03 o 
  -1   4 -18       64.34       75.85      6.17 o 
   0   4 -18      412.10      450.99     13.36 o 
   1   4 -18       15.86        5.62      4.91 o 
   2   4 -18       80.43       84.02      6.25 o 
   3   4 -18      119.80      120.73      7.10 o 
   4   4 -18      101.64      100.89      6.68 o 
   5   4 -18      316.16      325.41     11.26 o 
   6   4 -18      415.79      424.77     18.78 o 
  -2   5 -18       84.07       97.62      6.95 o 
  -1   5 -18      173.41      175.59      8.57 o 
   0   5 -18       69.87       70.05      6.25 o 
   1   5 -18       94.25       84.24      6.56 o 
   2   5 -18       64.47       69.33      6.66 o 
   3   5 -18      203.24      219.56      9.19 o 
   4   5 -18       72.28       79.77      6.46 o 
   5   5 -18      186.63      181.70     13.10 o 
  -5   0 -17     1238.57     1242.86     40.84 o 
  -3   0 -17      723.40      665.22     24.68 o 
  -1   0 -17      140.76      122.74      9.61 o 
   1   0 -17      842.05      819.03     30.90 o 
   3   0 -17      771.00      753.78     18.37 o 
   5   0 -17      417.71      408.99     23.91 o 
   7   0 -17      973.86      957.86     32.32 o 
   9   0 -17      312.82      331.95     16.38 o 
  -6   1 -17      441.85      475.44     13.97 o 
  -5   1 -17      136.34      133.44      7.57 o 
  -4   1 -17      451.52      442.88     13.28 o 
  -3   1 -17      212.28      206.71      8.65 o 
  -2   1 -17       21.48       22.95      6.99 o 
  -1   1 -17       10.43        8.82      6.44 o 
   0   1 -17      508.56      523.31     11.51 o 
   1   1 -17      169.07      175.60      7.52 o 
   2   1 -17      876.19      897.54     14.87 o 
   3   1 -17        1.77       -0.19      2.56 o 
   4   1 -17       44.75       50.08      3.47 o 
   5   1 -17      169.88      152.45      5.21 o 
   6   1 -17      289.53      274.06      8.34 o 
   7   1 -17      153.55      136.93      8.19 o 
   8   1 -17      410.68      413.84     12.89 o 
   9   1 -17       11.28        6.03      4.71 o 
  -6   2 -17        8.66        2.21      4.38 o 
  -5   2 -17       60.12       61.22      5.79 o 
  -4   2 -17      163.66      171.99      8.11 o 
  -3   2 -17      167.16      173.94      8.11 o 
  -2   2 -17        4.28       -0.95      3.15 o 
  -1   2 -17       62.52       57.52      4.24 o 
   0   2 -17      401.47      416.34      9.92 o 
   1   2 -17      113.36      120.37      5.46 o 
   2   2 -17      457.56      452.30     16.84 o 
   3   2 -17      333.84      339.63      7.47 o 
   4   2 -17       20.19       17.02      4.27 o 
   5   2 -17       48.33       43.12      4.03 o 
   6   2 -17      276.57      255.52     11.22 o 
   7   2 -17       98.16       96.04     10.59 o 
   8   2 -17       40.10       34.32      6.55 o 
   9   2 -17       95.22      104.59      7.03 o 
  -6   3 -17      215.45      243.94      9.81 o 
  -5   3 -17        5.98        2.07      4.32 o 
  -4   3 -17       23.62       23.05      4.86 o 
  -3   3 -17      108.01      112.36      5.63 o 
  -2   3 -17       74.74       66.84      4.62 o 
  -1   3 -17      100.79       92.05      5.04 o 
   0   3 -17      527.29      491.85     11.30 o 
   1   3 -17       49.98       49.27      5.02 o 
   2   3 -17      206.27      216.94      8.49 o 
   3   3 -17       19.89       26.54      4.54 o 
   4   3 -17       53.40       55.98      4.19 o 
   5   3 -17      120.37      107.13      5.42 o 
   6   3 -17      320.99      321.60     10.81 o 
   7   3 -17      246.92      238.00      9.42 o 
   8   3 -17      120.22      113.81      9.06 o 
   9   3 -17        8.20        4.04      4.79 o 
  -5   4 -17      178.71      196.12     12.89 o 
  -4   4 -17       34.91       36.51      5.24 o 
  -3   4 -17      306.21      302.80     20.86 o 
  -2   4 -17       55.75       47.00      5.25 o 
  -1   4 -17      259.87      253.99      9.34 o 
   0   4 -17       19.97       25.73      4.55 o 
   1   4 -17       86.70      105.49      6.41 o 
   2   4 -17       77.81       75.74      5.86 o 
   3   4 -17      300.65      293.88     13.10 o 
   4   4 -17      159.37      155.02      7.77 o 
   5   4 -17      343.31      339.41     11.02 o 
   6   4 -17       15.53       11.67      6.01 o 
   7   4 -17      148.82      145.34      7.87 o 
   8   4 -17      164.75      184.06      8.72 o 
  -4   5 -17       75.38       83.70      7.86 o 
  -3   5 -17       61.52       67.74      6.02 o 
  -2   5 -17      461.52      483.11     13.96 o 
  -1   5 -17        3.72       -0.98      4.32 o 
   0   5 -17      178.61      191.77      8.57 o 
   1   5 -17      456.60      478.14     13.59 o 
   2   5 -17       88.52       91.86      6.48 o 
   3   5 -17       18.47       19.78      7.21 o 
   4   5 -17      519.22      502.11     19.98 o 
   5   5 -17       78.85       75.78      9.17 o 
   6   5 -17      119.81      114.66     10.48 o 
   7   5 -17      434.41      452.51     13.66 o 
  -2   6 -17       97.16       90.20      6.72 o 
  -1   6 -17      351.64      358.78     11.73 o 
   0   6 -17      203.60      198.94      9.03 o 
   1   6 -17        1.63       -4.20      4.45 o 
   2   6 -17      342.73      349.52     11.65 o 
   3   6 -17      365.82      362.68     18.02 o 
   4   6 -17      126.56      139.80      7.87 o 
   5   6 -17      199.70      178.86     12.89 o 
   6   6 -17      329.28      359.69     17.25 o 
   1   7 -17       36.11       47.07      5.86 o 
   2   7 -17        8.65        4.80      4.88 o 
  -6   0 -16      141.77      134.09     10.48 o 
  -4   0 -16      727.07      697.76     25.55 o 
  -2   0 -16      152.42      151.78     10.05 o 
   0   0 -16      413.72      445.20     17.14 o 
   2   0 -16      677.63      692.07     16.90 o 
   4   0 -16      139.71      128.57      6.49 o 
   6   0 -16      692.56      660.33     18.56 o 
   8   0 -16      393.48      372.14     16.82 o 
  10   0 -16        2.90        3.93      6.55 o 
  -7   1 -16      172.87      177.52      8.18 o 
  -6   1 -16       77.69       85.82      6.02 o 
  -5   1 -16       94.16       99.84      6.25 o 
  -4   1 -16      585.39      570.06     15.29 o 
  -3   1 -16       30.16       12.80      3.94 o 
  -2   1 -16       59.72       56.52      7.32 o 
  -1   1 -16       11.77        9.51      2.89 o 
   0   1 -16      196.07      185.04     16.43 o 
   1   1 -16      455.89      452.14     14.22 o 
   2   1 -16      272.22      268.37      7.19 o 
   3   1 -16      270.39      267.62      6.36 o 
   4   1 -16      129.03      117.33      4.48 o 
   5   1 -16      174.99      161.60      5.13 o 
   6   1 -16      353.97      357.55     12.45 o 
   7   1 -16      332.69      308.49     10.50 o 
   8   1 -16      285.16      276.80     10.04 o 
   9   1 -16      108.82      101.34     12.56 o 
  10   1 -16       19.14       21.23      5.02 o 
  -7   2 -16      218.70      231.49     12.89 o 
  -6   2 -16       27.80       23.97      4.63 o 
  -5   2 -16      246.18      247.84      9.27 o 
  -4   2 -16      143.56      139.63     10.05 o 
  -3   2 -16      743.79      736.96     18.61 o 
  -2   2 -16       74.49       76.14      4.40 o 
  -1   2 -16      244.80      219.06      6.72 o 
   0   2 -16      100.19       89.67      4.58 o 
   1   2 -16     1105.04     1061.42     27.09 o 
   2   2 -16      377.17      373.78      7.72 o 
   3   2 -16      539.28      531.86      9.76 o 
   4   2 -16      134.26      124.26      5.29 o 
   5   2 -16      105.77      112.74      5.25 o 
   6   2 -16      130.24      130.77      6.78 o 
   7   2 -16      394.39      411.27     12.43 o 
   8   2 -16      209.69      211.39      8.88 o 
   9   2 -16      147.38      158.39      8.03 o 
  10   2 -16       73.42       76.95      6.99 o 
  -7   3 -16       15.24       14.20      6.55 o 
  -6   3 -16      264.25      267.40      9.88 o 
  -5   3 -16       73.28       82.46      6.10 o 
  -4   3 -16      550.55      579.56     15.67 o 
  -3   3 -16      499.71      513.48     11.46 o 
  -2   3 -16      463.21      469.91     10.71 o 
  -1   3 -16      121.75      120.13      5.42 o 
   0   3 -16      270.55      266.34      7.48 o 
   1   3 -16      125.52      128.00      7.21 o 
   2   3 -16      234.84      241.80      8.64 o 
   3   3 -16      516.33      495.23     10.75 o 
   4   3 -16      372.11      365.95      8.95 o 
   5   3 -16      202.47      208.44      6.82 o 
   6   3 -16      382.04      381.31     19.33 o 
   7   3 -16       13.73       14.46      4.32 o 
   8   3 -16      246.95      238.47      9.50 o 
   9   3 -16      209.17      209.34     14.63 o 
  10   3 -16      114.01      111.92      7.33 o 
  -6   4 -16      150.42      159.64     11.36 o 
  -5   4 -16      278.40      259.01     13.98 o 
  -4   4 -16      226.33      225.45      8.87 o 
  -3   4 -16      163.22      160.86      7.64 o 
  -2   4 -16      437.00      440.75     12.73 o 
  -1   4 -16      451.33      467.48     29.37 o 
   0   4 -16      128.81      131.43      6.79 o 
   1   4 -16       10.18        8.02      3.94 o 
   2   4 -16      350.85      348.61     10.81 o 
   3   4 -16      182.15      168.21      7.70 o 
   4   4 -16      357.07      338.16     10.57 o 
   5   4 -16      536.68      527.95     11.43 o 
   6   4 -16      300.06      308.36     10.33 o 
   7   4 -16        9.72       -0.40      4.07 o 
   8   4 -16      148.28      138.06      7.64 o 
   9   4 -16      122.86      134.22      9.86 o 
  -5   5 -16       17.88       17.86      4.63 o 
  -4   5 -16        2.20       -4.59      5.90 o 
  -3   5 -16      190.20      200.90     13.87 o 
  -2   5 -16      175.31      194.79      9.28 o 
  -1   5 -16      419.65      407.74     12.28 o 
   0   5 -16       41.09       36.75      4.93 o 
   1   5 -16       27.15       35.26      4.93 o 
   2   5 -16      148.58      169.67      7.87 o 
   3   5 -16      213.81      208.06      8.56 o 
   4   5 -16      138.62      137.13      7.24 o 
   5   5 -16       61.35       52.14      8.19 o 
   6   5 -16       27.85       18.32      4.54 o 
   7   5 -16       14.27        9.28      3.99 o 
   8   5 -16      114.19      118.80      5.80 o 
  -4   6 -16       63.50       64.40      6.66 o 
  -3   6 -16       16.85       26.23      4.94 o 
  -2   6 -16      294.32      279.74     10.27 o 
  -1   6 -16       87.87       98.88      6.64 o 
   0   6 -16       25.50       28.10      5.02 o 
   1   6 -16      330.98      356.33     11.50 o 
   2   6 -16       91.12       90.88      6.41 o 
   3   6 -16      178.92      193.61      8.48 o 
   4   6 -16      154.93      170.82      8.10 o 
   5   6 -16       35.41       45.43      7.86 o 
   6   6 -16       16.21       28.61      7.64 o 
   7   6 -16      101.53       94.05      6.59 o 
  -3   7 -16       14.88       14.52      4.94 o 
  -2   7 -16       50.12       52.85      5.78 o 
  -1   7 -16       20.61       21.15      5.16 o 
   0   7 -16      214.36      216.32      9.26 o 
   1   7 -16      165.59      164.83      8.32 o 
   2   7 -16      281.87      301.48     10.88 o 
   3   7 -16       23.16       19.84      5.00 o 
   4   7 -16      186.17      191.90     25.33 o 
   5   7 -16       65.81       50.89      8.74 o 
  -9   0 -15      108.00      131.25     10.92 o 
  -7   0 -15      519.02      537.90     19.87 o 
  -5   0 -15      940.89      961.14     32.10 o 
  -3   0 -15      754.60      708.24     25.55 o 
  -1   0 -15      305.10      300.27     21.18 o 
   1   0 -15     1445.86     1483.14     61.37 o 
   3   0 -15      675.08      683.80     16.44 o 
   5   0 -15      363.34      361.22     10.66 o 
   7   0 -15     1311.89     1205.08     39.75 o 
   9   0 -15      123.97      122.08     10.05 o 
  11   0 -15        7.11        1.75      6.33 o 
  -7   1 -15        2.25        0.77      3.78 o 
  -6   1 -15      432.63      445.22     13.65 o 
  -5   1 -15       88.25       98.43      6.17 o 
  -4   1 -15      417.54      410.26     12.05 o 
  -3   1 -15      485.84      502.66     13.59 o 
  -2   1 -15       66.15       62.86      4.37 o 
  -1   1 -15       20.22       22.76      3.04 o 
   0   1 -15      509.95      505.05     20.11 o 
   1   1 -15      134.55      141.61      4.53 o 
   2   1 -15      677.96      714.20     12.06 o 
   3   1 -15      187.80      194.67      5.21 o 
   4   1 -15      288.59      283.23      6.36 o 
   5   1 -15      186.52      186.02      5.21 o 
   6   1 -15      577.59      563.51     11.89 o 
   7   1 -15      373.00      348.58     10.96 o 
   8   1 -15      545.64      513.11     29.92 o 
   9   1 -15       45.93       36.80      5.02 o 
  10   1 -15        2.95        2.22      5.02 o 
  11   1 -15       31.08       27.77      5.25 o 
  -8   2 -15      203.29      207.91     12.01 o 
  -7   2 -15      195.83      210.53     12.23 o 
  -6   2 -15      127.39      128.74      6.95 o 
  -5   2 -15      167.05      156.36      7.25 o 
  -4   2 -15      344.02      350.05     10.81 o 
  -3   2 -15      149.06      147.59      5.46 o 
  -2   2 -15       96.42      100.54      4.83 o 
  -1   2 -15      231.56      238.63     14.45 o 
   0   2 -15      248.00      249.65      7.02 o 
   1   2 -15       94.23       95.10      3.90 o 
   2   2 -15     1149.05     1128.96     17.71 o 
   3   2 -15       26.08       25.21      3.37 o 
   4   2 -15      290.90      268.02      7.18 o 
   5   2 -15      369.37      336.35      8.41 o 
   6   2 -15      675.05      683.98     17.34 o 
   7   2 -15       93.96       81.57      5.63 o 
   8   2 -15      355.95      342.99     10.96 o 
   9   2 -15       36.47       33.65      4.94 o 
  10   2 -15       38.04       34.29      5.25 o 
  11   2 -15       59.55       60.99      6.10 o 
  -8   3 -15       89.07       97.84      9.39 o 
  -7   3 -15       90.12      101.99      9.17 o 
  -6   3 -15       30.14       31.96      4.63 o 
  -5   3 -15       97.09      108.88      8.19 o 
  -4   3 -15      193.53      195.39      6.47 o 
  -3   3 -15      204.76      214.77      6.68 o 
  -2   3 -15       90.57       93.85      4.79 o 
  -1   3 -15      301.16      311.11      7.98 o 
   0   3 -15      344.53      346.55      8.61 o 
   1   3 -15      136.73      121.83      6.41 o 
   2   3 -15      449.21      458.01     12.28 o 
   3   3 -15      202.09      181.18      5.92 o 
   4   3 -15        2.79       -0.41      2.66 o 
   5   3 -15      692.01      676.95     13.53 o 
   6   3 -15      619.52      586.99     19.22 o 
   7   3 -15      387.59      363.79     11.35 o 
   8   3 -15      178.91      190.91      6.63 o 
   9   3 -15      190.43      182.45      8.42 o 
  10   3 -15       30.12       33.02      4.20 o 
  11   3 -15      298.23      294.62      8.90 o 
  -7   4 -15       52.07       76.66      8.52 o 
  -6   4 -15        1.55       -1.97      5.68 o 
  -5   4 -15      118.52      125.26     11.14 o 
  -4   4 -15        2.05       -4.69      5.13 o 
  -3   4 -15      816.35      810.47     20.53 o 
  -2   4 -15      126.96      143.24      6.87 o 
  -1   4 -15      112.65      109.45     11.03 o 
   0   4 -15      261.87      269.29      9.03 o 
   1   4 -15       48.32       58.13     13.21 o 
   2   4 -15       11.01       10.92      3.86 o 
   3   4 -15      304.13      308.44     23.91 o 
   4   4 -15      208.30      197.46      6.33 o 
   5   4 -15      239.72      248.74      7.09 o 
   6   4 -15       74.70       74.63      5.54 o 
   7   4 -15      113.44      120.54      5.41 o 
   8   4 -15       62.76       67.44      5.55 o 
   9   4 -15      242.89      249.05      9.40 o 
  10   4 -15      450.12      464.94     13.66 o 
  -7   5 -15      149.72      158.12     11.36 o 
  -6   5 -15      158.23      154.28      7.80 o 
  -5   5 -15      217.56      218.18      8.87 o 
  -4   5 -15      277.85      279.78     18.45 o 
  -3   5 -15      215.86      222.33      8.65 o 
  -2   5 -15      266.74      265.93     18.13 o 
  -1   5 -15       12.26       14.16      6.77 o 
   0   5 -15      182.43      186.77      7.88 o 
   1   5 -15      169.91      157.09      7.33 o 
   2   5 -15      250.43      240.71      8.64 o 
   3   5 -15      141.08      129.45      6.77 o 
   4   5 -15      420.00      421.58     12.27 o 
   5   5 -15       19.76       22.64      2.87 o 
   6   5 -15       15.38       10.35      5.35 o 
   7   5 -15       64.98       69.46     10.48 o 
   8   5 -15       13.93       11.91      4.45 o 
   9   5 -15       23.78       27.92      5.13 o 
  -6   6 -15      256.13      262.68      9.96 o 
  -5   6 -15      203.39      215.36      9.03 o 
  -4   6 -15      228.93      243.37     16.93 o 
  -3   6 -15      203.85      200.82      8.57 o 
  -2   6 -15      190.84      215.71      8.64 o 
  -1   6 -15      370.77      373.28     17.80 o 
   0   6 -15      436.33      415.69     12.43 o 
   1   6 -15      313.99      305.33     11.79 o 
   2   6 -15       87.20       84.51      5.94 o 
   3   6 -15      333.82      360.16     15.72 o 
   4   6 -15       59.09       57.53      5.44 o 
   5   6 -15       69.01       55.25      8.08 o 
   6   6 -15       66.47       62.99      5.50 o 
   7   6 -15       91.56      105.91      6.62 o 
   8   6 -15       48.56       49.33      5.44 o 
  -4   7 -15       66.29       57.63      6.77 o 
  -3   7 -15      241.65      262.69     10.11 o 
  -2   7 -15       35.23       39.40      5.40 o 
  -1   7 -15      239.53      250.16      9.65 o 
   0   7 -15       13.48       13.61      4.60 o 
   1   7 -15      161.01      157.08     12.56 o 
   2   7 -15      160.84      162.33      8.52 o 
   3   7 -15      203.42      200.73      8.72 o 
   4   7 -15       34.38       31.24      5.68 o 
   5   7 -15      159.77      159.43     11.79 o 
   6   7 -15       91.13      105.70     10.05 o 
   7   7 -15      145.70      178.43     12.45 o 
  -2   8 -15       29.29       22.96      5.17 o 
  -1   8 -15      121.40      126.01      7.56 o 
   0   8 -15      332.60      332.01     11.58 o 
   1   8 -15      214.13      221.92     17.25 o 
   2   8 -15       58.20       62.54     13.87 o 
   3   8 -15      162.68      158.59      8.23 o 
   4   8 -15       22.83       15.29      7.64 o 
   5   8 -15      204.16      221.45     13.98 o 
  -8   0 -14      269.37      281.51     13.76 o 
  -6   0 -14      605.19      671.55     23.15 o 
  -4   0 -14      467.00      442.68     17.47 o 
  -2   0 -14      837.86      865.88     40.95 o 
   0   0 -14      982.04      917.96     20.83 o 
   2   0 -14     2083.59     2130.85     44.00 o 
   4   0 -14      351.39      335.44      9.88 o 
   6   0 -14      682.80      649.51     16.06 o 
   8   0 -14      780.41      762.62     26.43 o 
  10   0 -14       77.18       81.24      8.52 o 
  12   0 -14      279.84      269.49     15.07 o 
  -9   1 -14       43.85       54.63      5.48 o 
  -8   1 -14      203.99      213.48      8.31 o 
  -7   1 -14      256.62      272.55      7.69 o 
  -6   1 -14       48.71       47.34      4.63 o 
  -5   1 -14      471.46      495.12     13.20 o 
  -4   1 -14      422.86      420.40     13.54 o 
  -3   1 -14      132.42      124.88      4.87 o 
  -2   1 -14      350.87      317.51      7.76 o 
  -1   1 -14      619.41      593.51     11.93 o 
   0   1 -14      279.92      262.68      8.16 o 
   1   1 -14     1298.24     1283.28     26.95 o 
   2   1 -14      204.37      200.21      5.39 o 
   3   1 -14     1217.94     1223.43     18.80 o 
   4   1 -14      311.08      311.04      6.75 o 
   5   1 -14      170.28      167.53      4.83 o 
   6   1 -14       29.54       25.57      3.11 o 
   7   1 -14      942.62      905.08     21.46 o 
   8   1 -14      155.24      152.79      8.41 o 
   9   1 -14      298.44      272.70      9.65 o 
  10   1 -14       39.19       33.32      4.86 o 
  11   1 -14      115.48      130.74      7.57 o 
  12   1 -14       23.36       21.62      5.17 o 
  -9   2 -14      478.91      467.14     19.66 o 
  -8   2 -14       42.08       45.02      4.08 o 
  -7   2 -14      310.57      324.76     10.35 o 
  -6   2 -14      123.89      125.89      6.64 o 
  -5   2 -14       61.55       77.13      5.25 o 
  -4   2 -14       15.41       14.18      2.93 o 
  -3   2 -14      891.54      898.92     20.75 o 
  -2   2 -14      130.70      110.45      4.75 o 
  -1   2 -14      510.89      491.63     12.72 o 
   0   2 -14      791.82      751.19     16.09 o 
   1   2 -14      333.17      339.80      6.95 o 
   2   2 -14      130.20      127.80      4.25 o 
   3   2 -14      905.69      918.02     14.49 o 
   4   2 -14       21.19       23.63      3.05 o 
   5   2 -14       38.12       33.48      4.00 o 
   6   2 -14      311.02      304.44      8.24 o 
   7   2 -14      512.84      466.61     12.97 o 
   8   2 -14       79.86       78.35      6.27 o 
   9   2 -14      138.04      151.37      5.97 o 
  10   2 -14       38.27       40.57      6.73 o 
  11   2 -14       17.82       19.16      3.99 o 
  12   2 -14      280.41      295.72     13.95 o 
  -9   3 -14      369.18      376.72     17.47 o 
  -8   3 -14      121.54      121.14      7.17 o 
  -7   3 -14       98.06      105.05      8.95 o 
  -6   3 -14       91.27      105.69      6.25 o 
  -5   3 -14        7.92        6.38      2.98 o 
  -4   3 -14      702.44      713.72     17.91 o 
  -3   3 -14      473.51      487.66     13.18 o 
  -2   3 -14      259.07      247.84      8.33 o 
  -1   3 -14      154.97      153.64      5.42 o 
   0   3 -14      170.86      164.32      5.55 o 
   1   3 -14       37.76       35.56      3.32 o 
   2   3 -14      103.14      109.09      6.20 o 
   3   3 -14      979.54      992.50     18.11 o 
   4   3 -14       53.71       57.59      3.60 o 
   5   3 -14      294.62      272.33      7.14 o 
   6   3 -14      537.55      536.49      9.58 o 
   7   3 -14      119.88      131.16      5.37 o 
   8   3 -14       68.18       80.22      5.55 o 
   9   3 -14      197.08      196.16      8.17 o 
  10   3 -14       35.59       44.35      5.16 o 
  11   3 -14      163.73      164.54      8.18 o 
  -8   4 -14      132.57      157.68     10.92 o 
  -7   4 -14      108.14      112.03      9.61 o 
  -6   4 -14       44.96       34.47      4.63 o 
  -5   4 -14      362.10      365.54     10.88 o 
  -4   4 -14     1140.45     1133.40     25.00 o 
  -3   4 -14      112.65      115.91      6.18 o 
  -2   4 -14      198.52      193.99     10.81 o 
  -1   4 -14       91.18       92.34      5.55 o 
   0   4 -14       22.48       14.92      3.70 o 
   1   4 -14      523.85      507.00     18.24 o 
   2   4 -14      405.76      383.01     10.89 o 
   3   4 -14       37.40       30.86      3.83 o 
   4   4 -14      312.33      317.69      7.85 o 
   5   4 -14      150.36      154.83      4.68 o 
   6   4 -14       45.89       49.99      4.91 o 
   7   4 -14      149.57      157.63      9.83 o 
   8   4 -14      550.07      565.01     16.05 o 
   9   4 -14       20.73       16.32      4.45 o 
  10   4 -14      176.75      182.15      8.25 o 
  11   4 -14       98.54      100.69      6.79 o 
  -8   5 -14        6.01        7.43      6.11 o 
  -7   5 -14      116.22      116.62      6.95 o 
  -6   5 -14       64.48       64.57      5.48 o 
  -5   5 -14      140.25      149.04      7.33 o 
  -4   5 -14       65.04       69.24      9.06 o 
  -3   5 -14      287.02      285.56      9.64 o 
  -2   5 -14        8.72        0.42      3.54 o 
  -1   5 -14      624.73      620.79     16.05 o 
   0   5 -14      267.69      250.91      8.72 o 
   1   5 -14      413.11      371.49     12.23 o 
   2   5 -14      175.08      161.82     13.43 o 
   3   5 -14      835.13      798.81     19.07 o 
   4   5 -14       69.97       74.44      3.43 o 
   5   5 -14      433.78      448.54      9.95 o 
   6   5 -14      274.09      288.81     15.51 o 
   7   5 -14       20.10       21.06      4.29 o 
   8   5 -14      217.42      245.54      9.16 o 
   9   5 -14      452.40      485.14     13.66 o 
  10   5 -14       55.33       59.79      5.79 o 
  -7   6 -14       52.95       47.57      5.56 o 
  -6   6 -14       98.66      106.67      6.71 o 
  -5   6 -14      133.22      123.07      7.18 o 
  -4   6 -14       73.44       81.00      5.94 o 
  -3   6 -14       73.72       60.96      6.66 o 
  -2   6 -14      936.89      923.69     22.06 o 
  -1   6 -14      120.36      117.26      7.86 o 
   0   6 -14      121.53      118.30      6.71 o 
   1   6 -14      444.89      456.55     21.62 o 
   2   6 -14        4.96        2.95      3.76 o 
   3   6 -14      202.89      218.92      8.25 o 
   4   6 -14      770.50      776.85     18.68 o 
   5   6 -14      354.30      332.17     15.51 o 
   6   6 -14      129.56      143.87      7.12 o 
   7   6 -14      383.59      398.67     11.86 o 
   8   6 -14       23.80       27.59      4.82 o 
   9   6 -14       65.27       70.10      5.91 o 
  -6   7 -14      340.18      336.30     11.57 o 
  -5   7 -14       54.20       53.62      5.71 o 
  -4   7 -14       53.13       44.03      5.40 o 
  -3   7 -14       51.44       48.93      5.31 o 
  -2   7 -14      120.52      110.49      6.72 o 
  -1   7 -14      335.67      331.57     10.96 o 
   0   7 -14      595.24      596.64     15.83 o 
   1   7 -14      123.48      137.14      7.24 o 
   2   7 -14      232.07      248.29      9.26 o 
   3   7 -14      285.24      283.21      9.80 o 
   4   7 -14      332.83      349.53     11.02 o 
   5   7 -14      337.79      348.12     16.16 o 
   6   7 -14      713.94      709.99     25.77 o 
   7   7 -14       72.34       77.90      5.87 o 
   8   7 -14      302.14      328.40     10.93 o 
  -4   8 -14       15.39       15.51      4.94 o 
  -3   8 -14        2.81        0.58      4.45 o 
  -2   8 -14      148.65      160.06      8.10 o 
  -1   8 -14      241.50      239.91      9.57 o 
   0   8 -14      214.98      197.68     10.05 o 
   1   8 -14      261.46      265.70     21.62 o 
   2   8 -14        2.87       -3.62      4.23 o 
   3   8 -14       61.61       71.59     11.36 o 
   4   8 -14       12.68       11.36      7.21 o 
   5   8 -14      318.67      334.14     16.16 o 
   6   8 -14      151.39      169.03     12.23 o 
   7   8 -14       50.50       42.37      8.52 o 
  -1   9 -14      305.40      311.41     11.19 o 
   0   9 -14      161.88      147.16      8.23 o 
   1   9 -14      134.96      147.81      8.84 o 
   2   9 -14       45.67       50.07      5.84 o 
   3   9 -14       36.09       39.97      6.44 o 
   4   9 -14       93.83      104.83     10.48 o 
  -9   0 -13      415.20      417.78     17.47 o 
  -7   0 -13      626.46      671.13     16.60 o 
  -5   0 -13      168.21      181.05     10.05 o 
  -3   0 -13      214.80      198.74     10.26 o 
  -1   0 -13      579.16      604.66     15.18 o 
   1   0 -13       37.79       34.65      3.39 o 
   3   0 -13      287.52      300.20      8.72 o 
   5   0 -13      378.66      382.32     17.91 o 
   7   0 -13       78.53       86.05      7.43 o 
   9   0 -13      126.61      124.26      9.39 o 
  11   0 -13        4.47       -0.66      5.68 o 
  13   0 -13      315.58      333.92     16.82 o 
 -10   1 -13       17.91       20.59      4.79 o 
  -9   1 -13      258.43      294.31     10.26 o 
  -8   1 -13      843.51      864.92     16.81 o 
  -7   1 -13       69.56       73.71      3.63 o 
  -6   1 -13      157.81      168.75      4.97 o 
  -5   1 -13      300.31      302.01      9.50 o 
  -4   1 -13      158.14      167.53      9.72 o 
  -3   1 -13      198.53      203.39      5.79 o 
  -2   1 -13      877.91      849.41     20.25 o 
  -1   1 -13       82.00       78.04      3.69 o 
   0   1 -13       62.74       60.02      3.43 o 
   1   1 -13      411.08      404.70      7.61 o 
   2   1 -13      115.20      117.83      3.96 o 
   3   1 -13      504.07      514.92      9.11 o 
   4   1 -13      933.07      950.17     14.87 o 
   5   1 -13      562.17      565.27      9.85 o 
   6   1 -13      114.56      111.93      6.67 o 
   7   1 -13      327.74      307.30      9.57 o 
   8   1 -13       60.16       57.58      4.79 o 
   9   1 -13      207.97      194.87      7.87 o 
  10   1 -13      122.73      106.98      5.24 o 
  11   1 -13       71.49       67.45      5.26 o 
  12   1 -13      347.52      385.08     10.04 o 
 -10   2 -13      327.90      347.72     11.58 o 
  -9   2 -13       90.59       92.28      6.09 o 
  -8   2 -13      853.31      857.45     16.77 o 
  -7   2 -13      249.95      244.24      6.11 o 
  -6   2 -13      256.47      248.03      7.02 o 
  -5   2 -13       93.35       96.35      4.58 o 
  -4   2 -13     1255.51     1251.08     22.18 o 
  -3   2 -13      133.90      135.06      4.96 o 
  -2   2 -13      245.25      258.71      6.68 o 
  -1   2 -13       40.93       39.23      3.06 o 
   0   2 -13      544.24      536.47      9.65 o 
   1   2 -13      205.11      204.98      4.95 o 
   2   2 -13     2462.13     2449.64     35.29 o 
   3   2 -13      457.45      462.64      8.49 o 
   4   2 -13      555.30      562.20     11.14 o 
   5   2 -13      229.47      225.25      6.21 o 
   6   2 -13      723.87      715.57     13.70 o 
   7   2 -13       93.52       96.63      4.57 o 
   8   2 -13      893.77      834.14     19.84 o 
   9   2 -13       53.06       53.40      4.93 o 
  10   2 -13      245.94      230.27      8.72 o 
  11   2 -13       47.37       39.52      5.09 o 
  12   2 -13      310.17      319.13     11.04 o 
 -10   3 -13       89.00       94.13      9.61 o 
  -9   3 -13      156.51      155.71     11.36 o 
  -8   3 -13      131.36      125.50      7.32 o 
  -7   3 -13      455.18      460.53     12.97 o 
  -6   3 -13       59.23       60.01      3.86 o 
  -5   3 -13      440.10      424.22      9.45 o 
  -4   3 -13      579.51      569.68     11.71 o 
  -3   3 -13     1033.91     1031.64     18.78 o 
  -2   3 -13      586.96      597.84     12.01 o 
  -1   3 -13      677.09      668.92     13.24 o 
   0   3 -13       67.66       70.75      3.78 o 
   1   3 -13     1092.16     1116.90     17.73 o 
   2   3 -13     2313.40     2263.99     37.18 o 
   3   3 -13      934.45      895.53     16.64 o 
   4   3 -13      448.69      426.54      9.32 o 
   5   3 -13      336.94      333.50      6.82 o 
   6   3 -13      577.53      570.79     11.72 o 
   7   3 -13      458.81      469.18     12.58 o 
   8   3 -13      738.41      743.11     17.99 o 
   9   3 -13      531.44      520.39     13.90 o 
  10   3 -13       52.94       50.46      7.43 o 
  11   3 -13      321.50      324.52     11.03 o 
  12   3 -13        3.59        5.54      4.54 o 
  -9   4 -13      185.23      189.86     11.79 o 
  -8   4 -13      135.70      142.69      8.41 o 
  -7   4 -13        3.99        4.39      3.14 o 
  -6   4 -13      184.81      184.68      8.41 o 
  -5   4 -13      182.96      193.32      7.56 o 
  -4   4 -13       12.21       18.97      3.78 o 
  -3   4 -13     1652.93     1635.77     55.58 o 
  -2   4 -13      238.93      242.06      8.42 o 
  -1   4 -13      344.75      334.70      9.81 o 
   0   4 -13      659.13      633.73     15.44 o 
   1   4 -13      165.04      171.99      6.72 o 
   2   4 -13      224.57      220.90      6.11 o 
   3   4 -13     1611.01     1580.86     26.89 o 
   4   4 -13      221.41      220.07      6.16 o 
   5   4 -13      425.89      422.22      9.32 o 
   6   4 -13      113.02      101.73      5.78 o 
   7   4 -13      257.87      252.57     18.78 o 
   8   4 -13       18.35       17.82      4.16 o 
   9   4 -13      504.06      501.92     13.74 o 
  10   4 -13      243.61      263.46     11.25 o 
  11   4 -13       72.37       68.81      6.02 o 
  12   4 -13      158.54      164.45      8.41 o 
  -9   5 -13       29.63       30.19      5.02 o 
  -8   5 -13      112.89      120.69      7.10 o 
  -7   5 -13      171.42      174.85      7.80 o 
  -6   5 -13      155.37      168.04     11.36 o 
  -5   5 -13       11.08       10.71      3.94 o 
  -4   5 -13      405.62      399.36     11.34 o 
  -3   5 -13      124.25      139.82      6.77 o 
  -2   5 -13      296.07      285.95      9.42 o 
  -1   5 -13      218.10      231.17      8.18 o 
   0   5 -13      106.20      107.98      5.94 o 
   1   5 -13       10.10        7.51      3.93 o 
   2   5 -13      941.88      939.61     27.84 o 
   3   5 -13      198.43      193.46      5.85 o 
   4   5 -13      939.25      913.00     16.71 o 
   5   5 -13       87.17       86.90      4.33 o 
   6   5 -13      181.14      170.92      7.15 o 
   7   5 -13      135.84      137.05      8.08 o 
   8   5 -13      127.97      124.05     10.26 o 
   9   5 -13       81.11      105.93      6.33 o 
  10   5 -13       78.77       81.14      8.19 o 
  11   5 -13       78.75       85.62      6.48 o 
  -8   6 -13      167.47      151.13     11.14 o 
  -7   6 -13        1.98       -5.24      7.43 o 
  -6   6 -13       61.51       67.70      7.64 o 
  -5   6 -13      498.06      495.20     13.51 o 
  -4   6 -13       88.57       94.00      6.10 o 
  -3   6 -13      257.83      241.76      8.88 o 
  -2   6 -13      246.91      241.76      8.72 o 
  -1   6 -13      110.61      114.24      7.21 o 
   0   6 -13      173.95      178.47      7.49 o 
   1   6 -13      202.94      211.46      7.95 o 
   2   6 -13      142.62      141.95      6.79 o 
   3   6 -13      146.82      143.81      8.41 o 
   4   6 -13       85.20       89.23      5.44 o 
   5   6 -13      254.93      265.29      8.77 o 
   6   6 -13      211.54      230.71      8.36 o 
   7   6 -13      162.31      169.57      7.46 o 
   8   6 -13       41.76       27.43      4.66 o 
   9   6 -13       48.44       38.79      7.64 o 
  10   6 -13        4.82       11.15      4.66 o 
  -7   7 -13      287.16      301.60     15.07 o 
  -6   7 -13       85.36       79.59      6.10 o 
  -5   7 -13      176.92      174.28      8.18 o 
  -4   7 -13       83.42       77.47      6.11 o 
  -3   7 -13       89.70       91.81      6.17 o 
  -2   7 -13       65.62       70.71      5.55 o 
  -1   7 -13      713.12      696.25     17.83 o 
   0   7 -13       44.10       39.07      4.86 o 
   1   7 -13      562.31      562.60     19.22 o 
   2   7 -13      167.86      156.49      7.32 o 
   3   7 -13       56.57       55.38      5.09 o 
   4   7 -13       29.79       34.84      5.24 o 
   5   7 -13      415.83      421.71     17.47 o 
   6   7 -13       54.88       66.66      5.35 o 
   7   7 -13      379.05      391.50     11.79 o 
   8   7 -13      184.19      200.62     10.26 o 
   9   7 -13       97.98      105.55      6.77 o 
  -5   8 -13      256.62      248.82     12.12 o 
  -4   8 -13       24.83       22.10      5.35 o 
  -3   8 -13       56.48       52.62      7.10 o 
  -2   8 -13       27.54       30.97      7.32 o 
  -1   8 -13      187.66      181.97      8.18 o 
   0   8 -13      746.09      727.35     18.61 o 
   1   8 -13      282.98      294.35     10.27 o 
   2   8 -13       20.37       13.59      4.35 o 
   3   8 -13       74.00       77.65      5.84 o 
   4   8 -13       41.84       56.56      8.30 o 
   5   8 -13      364.65      373.01     17.03 o 
   6   8 -13      453.28      477.84     19.66 o 
   7   8 -13      374.35      396.60     17.91 o 
   8   8 -13       37.76       44.02      5.35 o 
  -3   9 -13       35.53       33.60      5.40 o 
  -2   9 -13      164.73      162.08      8.41 o 
  -1   9 -13       50.01       47.46      5.62 o 
   0   9 -13      605.84      635.80     18.89 o 
   1   9 -13       12.00       13.09      4.69 o 
   2   9 -13       52.13       50.53      5.62 o 
   3   9 -13       13.67        5.13      6.33 o 
   4   9 -13      338.04      367.77     17.47 o 
   5   9 -13      154.80      181.92     12.89 o 
   6   9 -13      322.55      349.64     17.03 o 
 -10   0 -12      223.04      277.58     13.76 o 
  -8   0 -12     1219.92     1266.89     39.09 o 
  -6   0 -12      433.80      449.16     11.89 o 
  -4   0 -12        4.68        4.37      3.93 o 
  -2   0 -12     1659.25     1584.05     92.49 o 
   0   0 -12     1560.93     1479.22     69.23 o 
   2   0 -12      225.00      231.20      7.33 o 
   4   0 -12     1994.23     1955.60     53.62 o 
   6   0 -12     1602.86     1552.56     33.35 o 
   8   0 -12      518.64      489.41     18.34 o 
  10   0 -12      506.36      483.74     18.56 o 
  12   0 -12      329.15      324.31     15.72 o 
 -11   1 -12      245.29      261.20     13.98 o 
 -10   1 -12       27.45       45.64      5.09 o 
  -9   1 -12      437.77      467.94     19.44 o 
  -8   1 -12       34.62       37.17      3.56 o 
  -7   1 -12      538.44      571.51     10.24 o 
  -6   1 -12       21.62       25.17      2.62 o 
  -5   1 -12      310.98      319.79      8.94 o 
  -4   1 -12      659.08      679.50     14.59 o 
  -3   1 -12      277.03      263.43      7.06 o 
  -2   1 -12      377.57      374.63      6.94 o 
  -1   1 -12     1455.93     1446.61     21.44 o 
   0   1 -12      370.13      388.66      7.15 o 
   1   1 -12      829.91      879.00     13.75 o 
   2   1 -12     1066.53     1049.12     16.07 o 
   3   1 -12      862.61      899.79     13.97 o 
   4   1 -12        9.96       12.17      2.07 o 
   5   1 -12     1019.83     1034.74     16.71 o 
   6   1 -12       64.85       63.92      3.49 o 
   7   1 -12      506.55      487.89     13.33 o 
   8   1 -12      186.75      195.02      6.04 o 
   9   1 -12      233.88      219.66      8.63 o 
  10   1 -12      111.68      126.52      6.63 o 
  11   1 -12      252.79      256.92     18.34 o 
  12   1 -12       85.27       83.55      6.15 o 
  13   1 -12      442.70      468.81     13.66 o 
 -11   2 -12       40.96       33.51      5.24 o 
 -10   2 -12       12.20       11.39      4.40 o 
  -9   2 -12      495.54      505.04     14.85 o 
  -8   2 -12      137.68      146.59      8.30 o 
  -7   2 -12      240.29      261.42      6.53 o 
  -6   2 -12      363.56      365.82      8.89 o 
  -5   2 -12      233.41      219.59      9.61 o 
  -4   2 -12      436.52      414.98      8.95 o 
  -3   2 -12      841.76      837.29     15.46 o 
  -2   2 -12      395.58      386.77     10.24 o 
  -1   2 -12      292.92      292.11      5.77 o 
   0   2 -12      753.01      733.90     16.61 o 
   1   2 -12      889.62      825.76     12.80 o 
   2   2 -12       20.67       20.45      2.15 o 
   3   2 -12      822.40      851.82     13.34 o 
   4   2 -12      257.09      248.06      6.34 o 
   5   2 -12       91.60      100.25      3.67 o 
   6   2 -12      597.36      615.04     12.06 o 
   7   2 -12      699.28      684.51     16.52 o 
   8   2 -12       36.47       37.25      4.09 o 
   9   2 -12      555.85      558.36     14.36 o 
  10   2 -12      172.90      178.10      7.55 o 
  11   2 -12      119.41      117.70     10.05 o 
  12   2 -12      257.81      258.93      9.64 o 
  13   2 -12      147.45      146.69      8.01 o 
 -10   3 -12       27.25       32.32      7.43 o 
  -9   3 -12      333.90      328.68     15.51 o 
  -8   3 -12       41.56       50.07      3.72 o 
  -7   3 -12      337.14      348.93      8.46 o 
  -6   3 -12      158.31      161.92      4.94 o 
  -5   3 -12       85.75       93.23      4.41 o 
  -4   3 -12      558.09      531.90     11.09 o 
  -3   3 -12      757.01      732.83     13.86 o 
  -2   3 -12      270.12      257.43      6.55 o 
  -1   3 -12       86.95       88.11      4.12 o 
   0   3 -12      318.60      301.52     10.59 o 
   1   3 -12       29.73       23.71      2.24 o 
   2   3 -12      491.11      484.41      9.82 o 
   3   3 -12     1020.48     1047.90     18.40 o 
   4   3 -12      169.99      166.16      5.03 o 
   5   3 -12       79.31       80.49      3.78 o 
   6   3 -12      221.90      211.92      5.91 o 
   7   3 -12      314.23      288.91      9.18 o 
   8   3 -12      296.34      291.46      9.34 o 
   9   3 -12      374.69      347.73     10.58 o 
  10   3 -12       88.70       84.24      5.71 o 
  11   3 -12      275.41      280.70      9.88 o 
  12   3 -12      177.56      168.90      8.18 o 
 -10   4 -12      332.10      356.05     11.40 o 
  -9   4 -12      124.76      138.46      5.78 o 
  -8   4 -12      101.30      104.78      5.02 o 
  -7   4 -12        2.81        0.66      2.30 o 
  -6   4 -12      249.84      250.83      7.01 o 
  -5   4 -12      303.86      318.49      9.56 o 
  -4   4 -12      890.48      885.17     20.30 o 
  -3   4 -12      124.20      132.41      6.18 o 
  -2   4 -12     1198.88     1193.93     25.62 o 
  -1   4 -12      188.59      186.11      7.10 o 
   0   4 -12      203.10      211.42     11.03 o 
   1   4 -12      369.99      351.83      9.73 o 
   2   4 -12     1240.12     1288.43     22.18 o 
   3   4 -12       52.88       54.32      3.43 o 
   4   4 -12      689.80      676.87     12.72 o 
   5   4 -12      107.52      112.49      4.50 o 
   6   4 -12       36.40       28.49      5.68 o 
   7   4 -12      112.02      100.53      5.84 o 
   8   4 -12      729.63      719.24     17.21 o 
   9   4 -12      192.29      193.62     11.47 o 
  10   4 -12      278.41      281.31      9.73 o 
  11   4 -12       61.12       75.54      5.94 o 
  12   4 -12       40.63       52.95      5.63 o 
  -9   5 -12      354.70      373.04      9.43 o 
  -8   5 -12       88.32       88.72      4.69 o 
  -7   5 -12      145.89      148.03      5.92 o 
  -6   5 -12       38.95       40.64      4.55 o 
  -5   5 -12      702.15      704.19     17.13 o 
  -4   5 -12      233.82      251.17      8.57 o 
  -3   5 -12      671.30      652.12     16.05 o 
  -2   5 -12      138.62      130.69      6.25 o 
  -1   5 -12      599.68      594.44     14.90 o 
   0   5 -12      106.33      101.11      6.88 o 
   1   5 -12     1199.07     1187.69     38.00 o 
   2   5 -12      254.17      219.46     11.57 o 
   3   5 -12     1389.88     1393.38     23.64 o 
   4   5 -12       46.13       52.82      3.29 o 
   5   5 -12      442.99      431.15      9.36 o 
   6   5 -12       86.88       87.73      5.40 o 
   7   5 -12      351.39      357.08     10.49 o 
   8   5 -12       87.82      100.05      7.53 o 
   9   5 -12      705.67      673.39     17.14 o 
  10   5 -12      246.13      262.83      9.57 o 
  11   5 -12       43.79       52.04      5.53 o 
  -9   6 -12      136.76      147.16      6.16 o 
  -8   6 -12      248.05      264.04      9.88 o 
  -7   6 -12      255.14      271.58      9.73 o 
  -6   6 -12      163.90      172.40     10.16 o 
  -5   6 -12      274.55      258.23      9.19 o 
  -4   6 -12      391.77      385.18     11.58 o 
  -3   6 -12      261.05      255.50      9.03 o 
  -2   6 -12      495.71      457.39     12.74 o 
  -1   6 -12      193.09      184.47      7.41 o 
   0   6 -12      619.94      605.67     20.53 o 
   1   6 -12      471.56      442.30     12.12 o 
   2   6 -12      508.72      484.56     27.74 o 
   3   6 -12      235.53      215.30      7.87 o 
   4   6 -12      560.65      562.95     11.33 o 
   5   6 -12      152.45      149.64      6.59 o 
   6   6 -12      235.95      257.26      8.54 o 
   7   6 -12      270.75      293.21     20.42 o 
   8   6 -12      246.83      244.01      8.79 o 
   9   6 -12      167.84      185.80      8.01 o 
  10   6 -12      175.97      181.75      8.32 o 
  11   6 -12      196.69      198.25     12.12 o 
  -8   7 -12      324.13      333.48     16.16 o 
  -7   7 -12      158.67      156.37     11.14 o 
  -6   7 -12      420.29      420.47     16.27 o 
  -5   7 -12      151.90      150.84      7.49 o 
  -4   7 -12      253.91      236.20      8.88 o 
  -3   7 -12      176.41      164.74      7.56 o 
  -2   7 -12      514.31      500.38     16.05 o 
  -1   7 -12      120.93      105.40      6.17 o 
   0   7 -12      828.93      819.16     19.92 o 
   1   7 -12      773.30      746.75     35.05 o 
   2   7 -12      358.39      347.29     11.36 o 
   3   7 -12      128.33      114.10      6.40 o 
   4   7 -12      167.70      165.01      7.24 o 
   5   7 -12       28.43       34.91      4.70 o 
   6   7 -12      774.34      803.68     18.67 o 
   7   7 -12      342.13      347.42     10.71 o 
   8   7 -12      162.35      181.20     15.94 o 
   9   7 -12       66.02       76.00     10.05 o 
  10   7 -12      100.23      116.35      7.03 o 
  -6   8 -12       40.03       46.50      8.30 o 
  -5   8 -12       72.56       58.46      9.72 o 
  -4   8 -12       19.94       20.86      4.63 o 
  -3   8 -12       36.43       30.01      5.13 o 
  -2   8 -12       96.45       99.20      6.25 o 
  -1   8 -12      481.40      508.03     14.28 o 
   0   8 -12       54.01       53.59      7.86 o 
   1   8 -12      147.63      170.07     11.47 o 
   2   8 -12       26.18       26.05      4.47 o 
   3   8 -12       24.66       21.38      4.29 o 
   4   8 -12       16.19       12.23      6.55 o 
   5   8 -12      291.48      302.04     14.63 o 
   6   8 -12       31.13       19.87      6.99 o 
   7   8 -12       27.18       35.66      4.82 o 
   8   8 -12       27.61       44.48     13.21 o 
   9   8 -12       45.21       40.75      5.57 o 
  -5   9 -12       72.27       79.26      8.08 o 
  -4   9 -12       38.10       31.11      6.22 o 
  -3   9 -12       17.84       17.26      4.78 o 
  -2   9 -12       20.74       23.68      4.85 o 
  -1   9 -12      379.54      398.92     12.43 o 
   0   9 -12       70.65       77.48      6.02 o 
   1   9 -12       56.55       44.98      5.24 o 
   2   9 -12      144.02      141.77      7.48 o 
   3   9 -12       63.70       69.54      9.28 o 
   4   9 -12       23.92       27.74      7.43 o 
   5   9 -12      198.92      192.62     12.67 o 
   6   9 -12       32.14       27.08      7.64 o 
   7   9 -12       14.77       18.78      7.64 o 
  -2  10 -12        7.47        5.42      4.69 o 
  -1  10 -12       31.84       30.26      5.40 o 
   0  10 -12      122.85      122.38      7.41 o 
   1  10 -12      250.38      272.16     10.27 o 
   2  10 -12       24.81       18.51      5.09 o 
   3  10 -12       61.52       62.24      8.95 o 
   4  10 -12      130.05      130.38     10.70 o 
 -11   0 -11      163.76      181.70     11.57 o 
  -9   0 -11      265.44      293.74     13.54 o 
  -7   0 -11      150.66      132.78      8.30 o 
  -5   0 -11      421.01      412.59     10.81 o 
  -3   0 -11     1083.78     1033.78     22.06 o 
  -1   0 -11     1069.00     1088.03     63.44 o 
   1   0 -11      859.66      819.48     27.30 o 
   3   0 -11       49.71       42.92      3.24 o 
   5   0 -11     1140.32     1082.35     23.70 o 
   9   0 -11      294.53      297.03      9.33 o 
  11   0 -11      118.81      113.79      6.46 o 
  13   0 -11      357.92      391.58     16.82 o 
 -11   1 -11       36.62       39.30      5.17 o 
 -10   1 -11       58.72       60.93      5.33 o 
  -9   1 -11      310.68      314.78     17.25 o 
  -8   1 -11      481.96      482.14     10.51 o 
  -7   1 -11      198.16      208.81      5.24 o 
  -6   1 -11      408.38      384.05      7.42 o 
  -5   1 -11      190.31      193.74      4.25 o 
  -4   1 -11       39.71       36.62      2.08 o 
  -3   1 -11     1142.51     1170.82     21.11 o 
  -2   1 -11     1785.23     1744.14     26.32 o 
  -1   1 -11       78.11       75.86      3.05 o 
   0   1 -11     1504.41     1420.97     27.49 o 
   1   1 -11      795.80      740.88     12.58 o 
   2   1 -11      455.62      425.76      7.59 o 
   3   1 -11      734.35      718.80     11.43 o 
   4   1 -11     1402.00     1359.31     20.09 o 
   5   1 -11       50.13       46.85      2.22 o 
   6   1 -11     1010.29      933.63     17.02 o 
   7   1 -11      248.29      220.00      8.41 o 
   8   1 -11      385.65      356.53     10.34 o 
   9   1 -11      306.93      289.18      9.19 o 
  10   1 -11      171.88      173.27      7.86 o 
  11   1 -11       35.28       37.78      5.68 o 
  12   1 -11      366.06      389.87     12.78 o 
  13   1 -11       91.07      101.54      6.64 o 
 -11   2 -11       19.84       19.11      4.63 o 
 -10   2 -11      320.31      322.04     13.76 o 
  -9   2 -11      167.80      163.86      7.41 o 
  -8   2 -11      880.90      913.87     20.46 o 
  -7   2 -11      218.31      215.73      4.76 o 
  -6   2 -11      895.37      868.73     11.15 o 
  -5   2 -11        1.40        0.26      1.47 o 
  -4   2 -11     1198.43     1224.03     16.42 o 
  -3   2 -11        6.60        7.58      2.18 o 
  -2   2 -11     1276.60     1273.11     22.26 o 
  -1   2 -11      977.43      900.64     14.59 o 
   0   2 -11      758.59      767.35     11.94 o 
   1   2 -11      806.93      809.18     12.63 o 
   2   2 -11     4219.62     4030.80     56.33 o 
   3   2 -11       86.98       83.88      3.24 o 
   4   2 -11     1035.77     1044.03     15.80 o 
   5   2 -11      170.94      152.79      4.78 o 
   6   2 -11      233.41      225.54      5.96 o 
   7   2 -11       89.42       78.09      4.71 o 
   8   2 -11     1715.76     1610.19     36.03 o 
   9   2 -11        6.82        3.81      3.39 o 
  10   2 -11      443.52      437.20     12.04 o 
  11   2 -11      151.52      153.73      7.53 o 
  12   2 -11      260.24      300.01     10.34 o 
  13   2 -11       57.64       58.91      5.79 o 
 -11   3 -11      147.81      134.31     11.14 o 
 -10   3 -11      390.27      374.32     16.82 o 
  -9   3 -11      522.79      523.19     13.79 o 
  -8   3 -11       83.93       90.45      3.81 o 
  -7   3 -11       84.10       92.10      3.29 o 
  -6   3 -11      161.57      174.57      3.80 o 
  -5   3 -11      673.28      682.76      9.02 o 
  -4   3 -11      596.58      610.10      9.96 o 
  -3   3 -11     1330.67     1312.27     19.32 o 
  -2   3 -11      504.22      486.20      9.83 o 
  -1   3 -11      725.30      701.45     13.11 o 
   0   3 -11      647.63      634.73     10.19 o 
   1   3 -11     2576.32     2486.84     40.17 o 
   2   3 -11     1523.45     1472.00     34.03 o 
   3   3 -11     2122.99     2129.66     34.99 o 
   4   3 -11      381.31      372.00      7.85 o 
   5   3 -11      282.41      310.54      7.14 o 
   6   3 -11       14.53       11.65      2.34 o 
   7   3 -11      330.49      317.24      9.18 o 
   8   3 -11     1207.28     1191.07     25.63 o 
   9   3 -11      423.47      443.07     15.72 o 
  10   3 -11        3.43        7.20      3.70 o 
  11   3 -11      347.43      359.15     11.04 o 
  12   3 -11       36.53       40.97      5.10 o 
  13   3 -11      179.77      200.98      8.80 o 
 -11   4 -11      229.29      228.97     14.20 o 
 -10   4 -11       35.83       36.96      4.76 o 
  -9   4 -11      360.82      368.44      9.07 o 
  -8   4 -11        8.35        6.90      2.76 o 
  -7   4 -11       72.01       71.18      4.00 o 
  -6   4 -11      195.81      193.33      5.06 o 
  -5   4 -11      294.30      318.08      6.47 o 
  -4   4 -11       59.59       62.94      3.87 o 
  -3   4 -11      636.48      638.86     11.94 o 
  -2   4 -11      106.28       98.62      5.25 o 
  -1   4 -11      470.23      458.88     11.73 o 
   0   4 -11     2244.32     2133.05     43.23 o 
   1   4 -11      780.60      771.86     13.97 o 
   2   4 -11      204.47      217.91      5.55 o 
   3   4 -11     1123.05     1163.04     19.82 o 
   4   4 -11       39.40       31.23      2.71 o 
   5   4 -11      263.76      237.04      6.08 o 
   6   4 -11      325.22      329.86      9.40 o 
   7   4 -11      253.40      274.77      8.64 o 
   8   4 -11       11.71       15.59      4.04 o 
   9   4 -11      327.98      327.32     10.19 o 
  10   4 -11      230.19      233.70      8.57 o 
  11   4 -11       43.42       42.66      5.09 o 
  12   4 -11      244.25      246.85      9.42 o 
  13   4 -11      161.21      177.05     10.37 o 
 -10   5 -11      138.59      131.25      7.21 o 
  -9   5 -11       42.54       43.58      4.66 o 
  -8   5 -11       39.82       43.72      3.66 o 
  -7   5 -11      214.37      215.49      5.63 o 
  -6   5 -11      639.83      636.84     10.88 o 
  -5   5 -11       78.39       82.64      4.14 o 
  -4   5 -11      353.71      372.17      8.34 o 
  -3   5 -11       53.05       50.37      4.24 o 
  -2   5 -11      207.00      204.72      7.33 o 
  -1   5 -11      101.76      102.91     10.05 o 
   0   5 -11      409.55      385.18     17.14 o 
   1   5 -11      252.34      246.97     24.79 o 
   2   5 -11      238.91      250.78      6.13 o 
   3   5 -11       36.21       31.32      2.63 o 
   4   5 -11      275.49      264.49      6.54 o 
   5   5 -11       51.81       49.78      3.70 o 
   6   5 -11      295.38      309.22      9.16 o 
   7   5 -11      321.49      356.36     15.51 o 
   8   5 -11      418.12      447.08     12.03 o 
   9   5 -11       23.98       29.63      5.02 o 
  10   5 -11      243.69      250.31     13.54 o 
  11   5 -11       36.89       40.02      5.09 o 
  12   5 -11        2.62        1.55      4.38 o 
  -9   6 -11       12.93        9.37      3.24 o 
  -8   6 -11      227.32      239.65      7.17 o 
  -7   6 -11       22.71       27.75      3.37 o 
  -6   6 -11       18.75       21.74      3.09 o 
  -5   6 -11      557.63      555.07     11.28 o 
  -4   6 -11      154.88      156.46      5.42 o 
  -3   6 -11       43.52       31.48      7.32 o 
  -2   6 -11      235.95      241.78      8.42 o 
  -1   6 -11        8.66        3.39      4.26 o 
   0   6 -11       26.95       23.71      3.78 o 
   1   6 -11      198.62      197.99      7.25 o 
   2   6 -11      145.99      146.96      8.84 o 
   3   6 -11      596.93      598.99     11.66 o 
   4   6 -11      242.04      244.87      6.41 o 
   5   6 -11      100.98      104.67      5.53 o 
   6   6 -11      301.47      324.14      9.71 o 
   7   6 -11      357.18      360.15     10.49 o 
   8   6 -11      357.16      359.35     10.88 o 
   9   6 -11      336.64      345.88     10.80 o 
  10   6 -11       98.42      111.34      8.41 o 
  11   6 -11       99.78      105.80      6.72 o 
  -8   7 -11      209.58      212.18      7.08 o 
  -7   7 -11      637.53      653.72     16.49 o 
  -6   7 -11       42.26       38.12      4.35 o 
  -5   7 -11      275.08      271.14      7.55 o 
  -4   7 -11      128.16      114.13      4.98 o 
  -3   7 -11      328.08      310.57     10.19 o 
  -2   7 -11      398.13      389.53     11.43 o 
  -1   7 -11      731.46      701.28     19.44 o 
   0   7 -11       27.03       33.23      4.23 o 
   1   7 -11      242.25      234.23      8.26 o 
   2   7 -11       54.83       59.24      6.55 o 
   3   7 -11      238.74      239.17      8.25 o 
   4   7 -11      205.91      216.79      6.15 o 
   5   7 -11      638.70      670.78     15.81 o 
   6   7 -11       40.05       46.77      4.60 o 
   7   7 -11      405.06      412.59     11.81 o 
   8   7 -11      158.58      172.87     16.71 o 
   9   7 -11       55.33       61.06      6.88 o 
  10   7 -11      252.04      253.77     13.10 o 
  -7   8 -11      609.12      619.56     27.19 o 
  -6   8 -11      266.91      273.29      7.88 o 
  -5   8 -11       95.92       94.33      7.61 o 
  -4   8 -11      102.22      107.48      6.49 o 
  -3   8 -11      149.41      135.03      6.93 o 
  -2   8 -11       66.19       70.53      5.48 o 
  -1   8 -11      689.69      700.27     17.60 o 
   0   8 -11      680.56      685.73     17.29 o 
   1   8 -11      247.65      253.76      9.11 o 
   2   8 -11      102.64       96.39      5.87 o 
   3   8 -11      277.14      306.50      9.78 o 
   4   8 -11      151.16      142.05     11.47 o 
   5   8 -11      568.52      566.51     21.40 o 
   6   8 -11      570.64      590.13     16.27 o 
   7   8 -11      187.84      193.63      7.99 o 
   8   8 -11       13.69       15.34      4.35 o 
   9   8 -11      448.10      492.69     19.00 o 
  -6   9 -11      466.36      439.84     27.19 o 
  -5   9 -11       55.55       61.71      5.87 o 
  -4   9 -11       94.66       95.18     17.36 o 
  -3   9 -11       19.82       12.62      4.47 o 
  -2   9 -11      166.44      157.36      7.79 o 
  -1   9 -11      102.76      109.49      6.64 o 
   0   9 -11      682.82      681.55     17.53 o 
   1   9 -11       14.53       15.24      4.26 o 
   2   9 -11      238.21      242.29      8.87 o 
   3   9 -11      182.33      184.11      8.03 o 
   4   9 -11      179.73      201.79     12.23 o 
   5   9 -11      160.79      169.69     11.79 o 
   6   9 -11      542.67      553.19     21.40 o 
   7   9 -11       68.93       74.15      7.32 o 
   8   9 -11      150.81      155.71     10.48 o 
  -4  10 -11       33.08       24.33      5.10 o 
  -3  10 -11       77.11       75.83      6.99 o 
  -2  10 -11      159.71      177.22      8.41 o 
  -1  10 -11      253.93      234.11      9.42 o 
   0  10 -11       13.29       12.07      4.51 o 
   1  10 -11       60.36       66.96      5.93 o 
   2  10 -11       94.74       92.64      6.41 o 
   3  10 -11       54.76       57.00      8.30 o 
   4  10 -11      173.35      169.47     12.01 o 
   5  10 -11      397.02      439.40     18.34 o 
   6  10 -11       41.09       39.97      8.08 o 
 -12   0 -10       94.26      100.46      9.39 o 
 -10   0 -10      491.39      511.47     19.22 o 
  -8   0 -10     1130.65     1136.29     35.16 o 
  -6   0 -10      498.92      493.27     12.20 o 
  -4   0 -10      662.32      687.54     12.51 o 
  -2   0 -10     5236.02     5143.39    151.89 o 
   0   0 -10     2280.65     2217.39     73.93 o 
   2   0 -10      391.52      391.85     12.56 o 
   4   0 -10     4008.27     3875.08    124.92 o 
   6   0 -10      242.52      237.91      6.76 o 
   8   0 -10      515.83      475.87     16.82 o 
  10   0 -10     2144.37     2143.95     60.71 o 
  12   0 -10      398.37      383.06     15.94 o 
  14   0 -10      133.21      139.77     10.48 o 
 -12   1 -10       61.53       59.52      5.63 o 
 -11   1 -10       77.01       82.06      5.86 o 
 -10   1 -10       63.30       75.09      7.32 o 
  -9   1 -10     1213.62     1247.86     27.41 o 
  -8   1 -10      118.08      124.03      4.85 o 
  -7   1 -10     1369.17     1394.86     20.80 o 
  -6   1 -10      140.03      136.19      3.56 o 
  -5   1 -10      179.49      184.92      4.02 o 
  -4   1 -10      540.25      509.36      7.71 o 
  -3   1 -10     3190.79     3190.28     44.67 o 
  -2   1 -10      126.03      116.45      3.29 o 
  -1   1 -10     2520.30     2502.04     40.82 o 
   0   1 -10       77.80       87.98      2.96 o 
   1   1 -10      593.66      570.44      9.22 o 
   2   1 -10      554.70      535.13      8.84 o 
   3   1 -10     2486.93     2528.15     35.62 o 
   4   1 -10      395.45      377.32      6.05 o 
   5   1 -10      829.07      811.38     13.27 o 
   6   1 -10       89.70       83.70      3.78 o 
   7   1 -10      225.39      227.29      7.25 o 
   8   1 -10      603.84      576.38     14.36 o 
   9   1 -10     1007.95     1002.00     22.00 o 
  10   1 -10      114.03      116.39      6.17 o 
  11   1 -10      259.61      270.74      8.95 o 
  12   1 -10       35.58       37.23      4.71 o 
  13   1 -10       59.82       67.17      5.63 o 
  14   1 -10      179.53      189.67      8.56 o 
 -12   2 -10       90.28       92.89      6.49 o 
 -11   2 -10       16.70       15.18      4.32 o 
 -10   2 -10      166.27      174.74      7.64 o 
  -9   2 -10      530.83      529.63     17.80 o 
  -8   2 -10      475.37      488.10      8.89 o 
  -7   2 -10      564.69      593.24      9.00 o 
  -6   2 -10      545.80      534.89      7.41 o 
  -5   2 -10       50.56       49.34      2.34 o 
  -4   2 -10      133.84      147.05      3.17 o 
  -3   2 -10     2770.11     2799.31     39.40 o 
  -2   2 -10     1481.78     1469.37     18.89 o 
  -1   2 -10      156.05      178.74      3.99 o 
   0   2 -10      509.80      527.56      8.72 o 
   1   2 -10      230.71      247.57      5.07 o 
   2   2 -10      114.23       93.94      3.19 o 
   3   2 -10     1536.06     1554.96     22.40 o 
   4   2 -10      366.11      349.60      7.43 o 
   5   2 -10      286.60      271.85      6.46 o 
   6   2 -10      520.51      504.80     10.32 o 
   7   2 -10     1808.86     1690.03     35.20 o 
   8   2 -10      316.08      310.81      9.26 o 
   9   2 -10     1264.81     1239.39     26.48 o 
  10   2 -10      244.89      250.66      8.49 o 
  11   2 -10      152.96      141.27      6.94 o 
  12   2 -10       66.12       63.06      5.40 o 
  13   2 -10      149.99      145.45      7.63 o 
  14   2 -10       29.89       31.10      5.24 o 
 -12   3 -10      134.94      118.80     10.48 o 
 -11   3 -10       42.28       43.68      7.64 o 
 -10   3 -10       30.72       34.28      3.56 o 
  -9   3 -10      308.26      321.17      8.76 o 
  -8   3 -10      158.41      156.15      4.64 o 
  -7   3 -10     1077.30     1108.67     19.51 o 
  -6   3 -10      837.58      851.92     10.97 o 
  -5   3 -10       94.99      100.26      2.85 o 
  -4   3 -10      268.24      270.19      4.50 o 
  -3   3 -10      979.37      980.89     14.88 o 
  -2   3 -10      109.91      120.46      4.03 o 
  -1   3 -10      499.49      506.21      7.75 o 
   0   3 -10       78.30       77.07      3.06 o 
   1   3 -10      379.37      308.66      6.70 o 
   2   3 -10     1140.40     1143.80     19.57 o 
   3   3 -10      324.78      323.67      7.15 o 
   4   3 -10      417.74      436.17      8.78 o 
   5   3 -10      120.33      106.33      3.98 o 
   6   3 -10      529.82      524.84     10.28 o 
   7   3 -10      623.02      614.11     14.59 o 
   8   3 -10      542.73      515.47     13.20 o 
   9   3 -10      377.99      362.33     10.35 o 
  10   3 -10       65.16       57.77      4.79 o 
  11   3 -10       64.57       67.06      5.25 o 
  12   3 -10      301.40      295.95     10.05 o 
  13   3 -10      341.81      353.93     11.50 o 
 -11   4 -10       30.27       33.64      4.72 o 
 -10   4 -10      244.10      268.88      9.39 o 
  -9   4 -10       26.44       25.33      3.24 o 
  -8   4 -10       75.90       71.95      3.95 o 
  -7   4 -10      227.50      221.96      6.32 o 
  -6   4 -10      296.86      291.14      6.20 o 
  -5   4 -10      189.49      202.13      5.74 o 
  -4   4 -10      484.54      492.10      8.66 o 
  -3   4 -10      335.51      341.85      7.49 o 
  -2   4 -10       53.90       49.68      2.76 o 
  -1   4 -10     1868.60     1879.44     38.96 o 
   0   4 -10      758.79      741.20     13.25 o 
   1   4 -10       14.94       12.43      1.98 o 
   2   4 -10     1631.78     1655.63     27.38 o 
   3   4 -10      246.75      231.68      8.18 o 
   4   4 -10      574.33      560.80     10.71 o 
   5   4 -10      215.01      231.03      7.06 o 
   6   4 -10      114.90      122.34      5.62 o 
   7   4 -10      128.23      107.42      6.66 o 
   8   4 -10      797.13      833.13     19.15 o 
   9   4 -10      143.92      138.84      6.48 o 
  10   4 -10      161.11      166.51      7.18 o 
  11   4 -10      308.62      309.84     17.03 o 
  12   4 -10      112.13      118.40      6.72 o 
  13   4 -10       19.95       24.24      6.99 o 
 -11   5 -10      462.61      488.01     13.94 o 
 -10   5 -10       72.78       76.81      5.60 o 
  -9   5 -10      151.77      149.80      5.69 o 
  -8   5 -10      496.59      500.89     10.82 o 
  -7   5 -10      218.16      213.44      6.32 o 
  -6   5 -10      123.02      122.29      4.19 o 
  -5   5 -10      934.70      901.06     14.26 o 
  -4   5 -10      250.80      264.03      6.56 o 
  -3   5 -10      273.90      276.64      6.82 o 
  -2   5 -10     1509.08     1502.41     30.14 o 
  -1   5 -10      818.57      832.85     15.01 o 
   0   5 -10       68.90       59.37      3.85 o 
   1   5 -10     1494.56     1504.79     34.87 o 
   2   5 -10      249.93      252.16      6.09 o 
   3   5 -10       38.33       40.23      2.69 o 
   4   5 -10      372.45      346.92      7.59 o 
   5   5 -10      111.10      110.89      6.91 o 
   6   5 -10       77.41       83.20      7.75 o 
   7   5 -10      885.61      959.15     26.21 o 
   8   5 -10      148.44      146.36      6.55 o 
   9   5 -10      779.86      797.54     20.53 o 
  10   5 -10      141.82      134.74      6.87 o 
  11   5 -10       68.50       55.47      7.32 o 
  12   5 -10       25.36       20.53      6.33 o 
 -10   6 -10      265.18      284.42      9.76 o 
  -9   6 -10      162.65      164.09      6.08 o 
  -8   6 -10       13.63       11.71      3.08 o 
  -7   6 -10      326.21      333.51      8.30 o 
  -6   6 -10      815.15      820.94     13.36 o 
  -5   6 -10      172.17      160.83      5.40 o 
  -4   6 -10       96.77       91.17      4.27 o 
  -3   6 -10      608.59      597.59     33.30 o 
  -2   6 -10      187.59      182.72      5.44 o 
  -1   6 -10      943.66      937.46     22.89 o 
   0   6 -10     1264.26     1283.15     31.38 o 
   1   6 -10      607.12      606.59     19.76 o 
   2   6 -10      349.75      359.15     20.75 o 
   3   6 -10      500.33      517.61     10.27 o 
   4   6 -10       94.89      104.21      5.81 o 
   5   6 -10      560.82      576.49     11.25 o 
   6   6 -10      922.74      965.05     21.00 o 
   7   6 -10      165.41      159.32      6.77 o 
   8   6 -10      527.95      515.25     13.51 o 
   9   6 -10      113.87      110.08      6.46 o 
  10   6 -10       57.75       57.21      5.16 o 
  11   6 -10      219.49      238.26     12.67 o 
  12   6 -10      279.27      270.37     14.20 o 
  -9   7 -10       61.34       63.67      4.44 o 
  -8   7 -10      404.52      395.53      9.70 o 
  -7   7 -10        3.80        3.55      2.88 o 
  -6   7 -10      408.31      404.82      9.57 o 
  -5   7 -10      227.18      215.67     12.02 o 
  -4   7 -10      916.45      898.93     21.22 o 
  -3   7 -10      190.65      192.85      9.58 o 
  -2   7 -10      756.55      729.68     16.22 o 
  -1   7 -10       38.58       40.24      3.15 o 
   0   7 -10      851.96      829.71     20.89 o 
   1   7 -10      318.99      335.41      9.88 o 
   2   7 -10      398.09      418.96     11.35 o 
   3   7 -10      153.97      153.47     11.36 o 
   4   7 -10      540.91      556.96     11.16 o 
   5   7 -10       88.64       89.68      5.31 o 
   6   7 -10      559.94      574.64     14.30 o 
   7   7 -10      994.07     1024.83     22.77 o 
   8   7 -10      135.80      157.65      7.24 o 
   9   7 -10        1.07       -2.66      3.76 o 
  10   7 -10      186.78      197.86     11.36 o 
  11   7 -10       43.96       54.82      7.86 o 
  -8   8 -10       77.63       72.30      4.69 o 
  -7   8 -10      103.84      114.13      6.55 o 
  -6   8 -10      135.22      144.25      5.99 o 
  -5   8 -10      323.77      321.86     13.63 o 
  -4   8 -10       20.53       24.95      3.98 o 
  -3   8 -10       89.41       85.74      4.35 o 
  -2   8 -10      185.42      183.99      6.08 o 
  -1   8 -10      492.67      478.87     10.49 o 
   0   8 -10      292.95      298.41      9.57 o 
   1   8 -10      370.87      382.06     11.04 o 
   2   8 -10      107.82       96.46      5.55 o 
   3   8 -10       65.85       70.75      5.00 o 
   4   8 -10      511.42      514.08     13.35 o 
   5   8 -10      564.43      623.56     15.11 o 
   6   8 -10      406.65      418.40     11.81 o 
   7   8 -10       31.55       30.45      4.45 o 
   8   8 -10       16.43       22.24      5.02 o 
   9   8 -10        1.25        3.49      5.68 o 
  10   8 -10      223.94      230.18     12.89 o 
  -7   9 -10      112.30      110.71      6.68 o 
  -6   9 -10       13.62       15.61      4.23 o 
  -5   9 -10      171.62      157.98      6.32 o 
  -4   9 -10       11.29       17.58      3.37 o 
  -3   9 -10       20.00       25.44      3.49 o 
  -2   9 -10       11.25        5.21      3.05 o 
  -1   9 -10      753.26      776.31     15.45 o 
   0   9 -10       10.33       12.22      4.01 o 
   1   9 -10      149.81      144.41      6.94 o 
   2   9 -10       33.73       29.55      4.38 o 
   3   9 -10        2.59       -2.18      3.57 o 
   4   9 -10       29.62       27.95      6.99 o 
   5   9 -10      722.31      737.94     25.33 o 
   6   9 -10       62.71       73.05      5.53 o 
   7   9 -10       45.31       46.74      6.77 o 
   8   9 -10       62.56       68.14      7.64 o 
  -5  10 -10      332.83      326.04     11.02 o 
  -4  10 -10       67.71       71.09      4.76 o 
  -3  10 -10        4.03        4.01      3.27 o 
  -2  10 -10      155.34      174.93      6.50 o 
  -1  10 -10      157.64      156.92     14.41 o 
   0  10 -10      531.73      557.67     15.13 o 
   1  10 -10      163.56      167.46      7.80 o 
   2  10 -10      113.06      120.43      6.79 o 
   3  10 -10        4.74        2.17      4.14 o 
   4  10 -10      216.97      189.13     12.01 o 
   5  10 -10      201.40      204.20     12.45 o 
  -2  11 -10       56.97       59.35      6.44 o 
  -1  11 -10      311.47      327.03     11.35 o 
   0  11 -10      353.76      341.60     12.67 o 
   1  11 -10       33.26       34.49      8.30 o 
   2  11 -10      705.74      698.84     18.14 o 
   3  11 -10       29.28       34.29      7.64 o 
 -13   0  -9      106.95      122.95     10.70 o 
 -11   0  -9      177.91      201.58     11.57 o 
  -9   0  -9      510.62      513.00     19.00 o 
  -7   0  -9      583.75      561.11     15.61 o 
  -5   0  -9      131.18      156.92      4.48 o 
  -3   0  -9     2377.06     2364.72     38.65 o 
  -1   0  -9     1374.58     1326.55     29.26 o 
   1   0  -9       62.48       45.21      2.70 o 
   3   0  -9     4365.82     4291.75    136.28 o 
   5   0  -9     1163.54     1083.45     41.96 o 
   7   0  -9     1593.59     1423.91     43.02 o 
   9   0  -9      794.19      743.84     24.46 o 
  11   0  -9      314.53      334.58     13.76 o 
  13   0  -9      289.01      291.77     13.76 o 
 -12   1  -9        1.91        2.75      4.09 o 
 -11   1  -9       43.86       45.41      4.86 o 
 -10   1  -9       40.97       34.49      4.32 o 
  -9   1  -9      512.77      518.46     13.51 o 
  -8   1  -9      561.96      564.49     20.47 o 
  -7   1  -9      353.24      358.82      8.54 o 
  -6   1  -9      148.67      138.25      3.08 o 
  -5   1  -9      153.29      168.65      3.31 o 
  -4   1  -9      283.67      311.99      4.32 o 
  -3   1  -9      439.00      431.61      6.01 o 
  -2   1  -9     1462.63     1476.23     18.96 o 
  -1   1  -9      504.41      479.00      7.98 o 
   0   1  -9      336.27      329.80      5.89 o 
   1   1  -9      898.77      862.32     13.04 o 
   2   1  -9      665.96      650.73     10.15 o 
   3   1  -9     1320.68     1312.14     17.01 o 
   4   1  -9     2231.74     2133.33     31.49 o 
   5   1  -9      138.36      125.26      4.02 o 
   6   1  -9     1038.50      955.06     17.30 o 
   7   1  -9        4.97        8.07      2.70 o 
   8   1  -9     1282.89     1231.28     21.73 o 
   9   1  -9      122.04      118.10      4.62 o 
  10   1  -9      700.34      688.87     13.19 o 
  11   1  -9        3.62        1.42      2.69 o 
  12   1  -9       65.19       62.77      4.11 o 
  13   1  -9      117.71      133.05      5.79 o 
  14   1  -9       19.21       16.77      3.87 o 
 -12   2  -9      574.46      596.80     16.06 o 
 -11   2  -9       62.04       54.88      5.09 o 
 -10   2  -9      292.05      285.56     15.61 o 
  -9   2  -9      110.89       98.12      4.57 o 
  -8   2  -9      998.73     1016.29     15.69 o 
  -7   2  -9      290.57      291.17      5.33 o 
  -6   2  -9      530.73      566.44      8.34 o 
  -5   2  -9      112.70      108.99      2.81 o 
  -4   2  -9      870.33      964.06     15.94 o 
  -3   2  -9      396.50      408.50      5.75 o 
  -2   2  -9     4135.04     4216.88     51.43 o 
  -1   2  -9     1235.98     1259.41     19.53 o 
   0   2  -9     2404.27     2405.80     37.37 o 
   1   2  -9      151.51      161.95      3.94 o 
   2   2  -9     2255.16     2138.20     30.25 o 
   3   2  -9      353.25      346.99      7.09 o 
   4   2  -9     1551.45     1536.13     30.83 o 
   5   2  -9     1130.10     1114.71     26.53 o 
   6   2  -9      600.75      552.25     10.46 o 
   7   2  -9       29.80       31.92      3.39 o 
   8   2  -9     1055.43     1020.43     22.47 o 
   9   2  -9       66.40       56.04      4.32 o 
  10   2  -9      765.25      770.75     17.60 o 
  11   2  -9      182.79      190.42      7.49 o 
  12   2  -9       34.60       31.50      4.55 o 
  13   2  -9       22.28       18.18      4.55 o 
  14   2  -9      121.56      134.76      7.63 o 
 -12   3  -9      370.06      348.12     16.82 o 
 -11   3  -9      451.32      454.17     16.14 o 
 -10   3  -9      174.21      164.12      5.84 o 
  -9   3  -9      604.58      617.51     10.75 o 
  -8   3  -9      230.94      244.83      5.62 o 
  -7   3  -9      935.47      964.25     14.86 o 
  -6   3  -9      636.37      652.63      8.66 o 
  -5   3  -9      722.78      759.56      9.74 o 
  -4   3  -9     1680.98     1682.83     19.78 o 
  -3   3  -9     2453.96     2468.41     30.90 o 
  -2   3  -9      933.47      938.20     14.09 o 
  -1   3  -9     1136.85     1085.36     14.04 o 
   0   3  -9      789.79      773.82     11.38 o 
   1   3  -9     1731.27     1700.83     23.63 o 
   2   3  -9      676.71      695.40     12.34 o 
   3   3  -9     2471.07     2454.87     39.36 o 
   4   3  -9      296.37      283.85      7.58 o 
   5   3  -9      344.35      335.11      9.44 o 
   6   3  -9      108.48      106.84      3.91 o 
   7   3  -9      240.86      231.68     11.47 o 
   8   3  -9     1254.87     1202.43     25.94 o 
   9   3  -9      347.41      351.61      9.88 o 
  10   3  -9      229.10      226.63      8.03 o 
  11   3  -9      159.13      164.83      7.17 o 
  12   3  -9       56.84       48.80      5.02 o 
  13   3  -9       71.47       76.20      5.86 o 
  14   3  -9      326.21      342.66     15.72 o 
 -12   4  -9      359.38      362.81     11.64 o 
 -11   4  -9      193.00      194.17      8.08 o 
 -10   4  -9      389.02      385.86     19.00 o 
  -9   4  -9      250.29      259.10      7.09 o 
  -8   4  -9      164.93      155.30      5.31 o 
  -7   4  -9      513.31      519.25     10.70 o 
  -6   4  -9      542.44      565.69     12.56 o 
  -5   4  -9      541.44      573.21     10.18 o 
  -4   4  -9      453.76      441.54      6.87 o 
  -3   4  -9      474.27      459.64      9.26 o 
  -2   4  -9       23.05       18.78      2.12 o 
  -1   4  -9      389.59      396.81      7.87 o 
   0   4  -9     2738.09     2652.96     36.34 o 
   1   4  -9     1090.18     1073.51     19.23 o 
   2   4  -9      733.93      787.77     11.65 o 
   3   4  -9     1546.15     1493.77     24.82 o 
   4   4  -9       37.09       44.74      2.63 o 
   5   4  -9      376.01      354.49      7.56 o 
   6   4  -9      822.97      807.80     17.83 o 
   7   4  -9      535.83      537.74     17.36 o 
   8   4  -9       14.76       16.14      5.02 o 
   9   4  -9      523.78      555.59     13.90 o 
  10   4  -9        0.38       -3.91      3.23 o 
  11   4  -9      115.80      115.24      6.41 o 
  12   4  -9      127.09      132.90      6.94 o 
  13   4  -9      591.52      598.39     22.06 o 
 -11   5  -9       76.42       71.45      5.60 o 
 -10   5  -9      403.81      389.68     11.86 o 
  -9   5  -9       26.30       25.17      3.20 o 
  -8   5  -9       98.75      106.30      4.69 o 
  -7   5  -9      132.71      136.27      5.02 o 
  -6   5  -9      511.07      524.50      9.29 o 
  -5   5  -9      219.51      219.92      5.25 o 
  -4   5  -9       38.64       51.86      2.71 o 
  -3   5  -9       87.77       86.76      3.80 o 
  -2   5  -9      272.65      263.00      6.49 o 
  -1   5  -9      382.30      371.02      7.87 o 
   0   5  -9     2092.13     2015.32     33.05 o 
   1   5  -9     1085.31     1086.57     16.64 o 
   2   5  -9      486.37      496.21      9.27 o 
   3   5  -9      346.13      381.26      6.69 o 
   4   5  -9      169.60      159.66      4.77 o 
   5   5  -9       71.58       71.94      3.52 o 
   6   5  -9      738.99      723.92     16.52 o 
   7   5  -9      157.65      169.22      7.53 o 
   8   5  -9      488.28      489.95     12.59 o 
   9   5  -9      159.37      166.34      7.10 o 
  10   5  -9      342.50      352.90     16.71 o 
  11   5  -9        8.41        9.71      5.79 o 
  12   5  -9      341.60      307.28     14.63 o 
  13   5  -9      224.09      229.53     12.89 o 
 -11   6  -9      124.97      131.07     12.56 o 
 -10   6  -9      117.68      113.12     11.03 o 
  -9   6  -9       19.99       25.76      3.37 o 
  -8   6  -9      230.16      222.90      6.68 o 
  -7   6  -9       21.48       26.63      3.35 o 
  -6   6  -9       83.45       82.94      3.60 o 
  -5   6  -9      411.08      432.64      8.18 o 
  -4   6  -9      199.06      191.71      5.69 o 
  -3   6  -9      140.92      137.46      4.76 o 
  -2   6  -9      682.58      673.47     20.12 o 
  -1   6  -9      173.66      172.98      6.84 o 
   0   6  -9      347.73      340.88      7.67 o 
   1   6  -9     1744.57     1768.15     30.77 o 
   2   6  -9       51.86       55.01      2.53 o 
   3   6  -9      150.57      156.36      4.07 o 
   4   6  -9      535.32      532.53     10.37 o 
   5   6  -9      239.02      233.42      6.24 o 
   6   6  -9      289.21      319.95      9.18 o 
   7   6  -9      910.07      911.64     20.30 o 
   8   6  -9      360.68      369.77     10.65 o 
   9   6  -9      264.50      266.11     11.14 o 
  10   6  -9      560.13      567.44     14.75 o 
  11   6  -9      227.33      223.41     12.45 o 
  12   6  -9       85.97       86.05      8.74 o 
 -10   7  -9       52.44       57.55      4.39 o 
  -9   7  -9      248.92      253.37     11.38 o 
  -8   7  -9      351.42      365.32      9.03 o 
  -7   7  -9      231.18      224.94      6.79 o 
  -6   7  -9      101.62      112.99      4.75 o 
  -5   7  -9      610.98      598.64     12.30 o 
  -4   7  -9      258.91      245.57      6.79 o 
  -3   7  -9      701.32      703.43     16.16 o 
  -2   7  -9      609.01      608.30     12.12 o 
  -1   7  -9      123.52      124.34      5.23 o 
   0   7  -9      181.45      155.80      5.27 o 
   1   7  -9      270.07      292.48      6.90 o 
   2   7  -9       83.69       82.67      5.18 o 
   3   7  -9      101.07      107.31      3.66 o 
   4   7  -9      312.35      319.67      7.42 o 
   5   7  -9      748.75      776.18     17.60 o 
   6   7  -9      110.45      106.83      5.84 o 
   7   7  -9      435.26      463.89     12.35 o 
   8   7  -9      177.22      179.01      7.46 o 
   9   7  -9       73.01       79.71      7.64 o 
  10   7  -9      139.66      131.03      9.83 o 
  11   7  -9      556.46      556.46     21.40 o 
  -9   8  -9      319.11      324.24      8.91 o 
  -8   8  -9        5.73        1.05      3.04 o 
  -7   8  -9      344.51      343.34     14.20 o 
  -6   8  -9      185.06      190.81      7.79 o 
  -5   8  -9      829.41      772.32     22.98 o 
  -4   8  -9      566.18      583.55     14.20 o 
  -3   8  -9      867.82      839.67     16.13 o 
  -2   8  -9      314.09      299.29      7.80 o 
  -1   8  -9      596.35      595.36     11.92 o 
   0   8  -9      112.50      118.83      4.82 o 
   1   8  -9      280.04      269.91      6.90 o 
   2   8  -9      272.69      265.71      6.75 o 
   3   8  -9      546.68      582.04     11.62 o 
   4   8  -9      110.69      116.43      4.78 o 
   5   8  -9      318.19      319.25      9.56 o 
   6   8  -9      583.53      592.14     14.74 o 
   7   8  -9       48.69       56.96      5.57 o 
   8   8  -9       48.51       57.22      6.99 o 
   9   8  -9      172.20      179.95     11.14 o 
  10   8  -9      150.62      184.98     11.57 o 
  -7   9  -9       42.11       44.47      5.00 o 
  -6   9  -9      357.99      342.99     31.12 o 
  -5   9  -9       73.52       80.37      4.69 o 
  -4   9  -9      865.45      852.96     19.89 o 
  -3   9  -9      259.81      260.69      8.89 o 
  -2   9  -9      535.51      532.06     11.34 o 
  -1   9  -9      133.34      139.55      7.82 o 
   0   9  -9      758.37      755.37     14.65 o 
   1   9  -9       40.28       44.39      3.55 o 
   2   9  -9      405.65      406.58      9.19 o 
   3   9  -9       68.60       70.40      5.09 o 
   4   9  -9      173.97      165.10     10.92 o 
   5   9  -9       33.91       30.57      6.77 o 
   6   9  -9      272.16      272.82      9.32 o 
   7   9  -9      125.30      133.87      9.61 o 
   8   9  -9      204.14      224.94     12.01 o 
   9   9  -9      139.17      142.61     10.48 o 
  -6  10  -9       99.67      104.89      9.28 o 
  -5  10  -9      309.05      325.74     10.95 o 
  -4  10  -9       52.45       55.12      4.40 o 
  -3  10  -9      352.52      329.76     10.91 o 
  -2  10  -9       38.56       47.39      4.15 o 
  -1  10  -9      464.41      446.61     10.37 o 
   0  10  -9      162.14      164.62      6.16 o 
   1  10  -9      312.77      320.88      8.31 o 
   2  10  -9       23.50       21.64      3.47 o 
   3  10  -9      322.44      318.87     10.27 o 
   4  10  -9      331.80      340.69     15.29 o 
   5  10  -9      286.67      309.68     14.41 o 
   7  10  -9       86.90       93.69      8.30 o 
  -3  11  -9        3.16        5.07      3.53 o 
  -2  11  -9      420.04      432.66     10.53 o 
  -1  11  -9       34.52       32.60      5.16 o 
   0  11  -9       45.72       43.27      4.31 o 
   1  11  -9      635.12      634.23     13.35 o 
   2  11  -9       18.91       16.87      4.86 o 
   3  11  -9      147.91      130.16     10.70 o 
 -12   0  -8      269.54      294.61     14.20 o 
 -10   0  -8      329.88      339.38     14.63 o 
  -8   0  -8     1342.90     1314.50     41.06 o 
  -6   0  -8      953.44      982.61     25.22 o 
  -4   0  -8     2063.13     2245.34     36.13 o 
  -2   0  -8     3969.11     4099.92     64.88 o 
   0   0  -8      501.78      524.26     17.80 o 
   2   0  -8     5331.24     5470.19    107.00 o 
   4   0  -8     6178.79     6195.00    210.20 o 
   6   0  -8      875.19      784.90     23.80 o 
   8   0  -8      263.86      232.37     10.26 o 
  10   0  -8      156.15      153.53      8.95 o 
  12   0  -8      135.01      133.87      9.17 o 
  14   0  -8      370.20      404.68     16.82 o 
 -13   1  -8      414.25      433.29     18.56 o 
 -12   1  -8       40.07       40.64      4.93 o 
 -11   1  -8      348.84      380.20     11.27 o 
 -10   1  -8       26.01       26.31      3.94 o 
  -9   1  -8      589.95      599.22     14.75 o 
  -8   1  -8      365.29      364.06     12.51 o 
  -7   1  -8     1114.47     1148.61     15.39 o 
  -6   1  -8      219.56      215.98      3.78 o 
  -5   1  -8     1474.12     1567.24     18.30 o 
  -4   1  -8      790.95      791.05      9.00 o 
  -3   1  -8     3365.32     3435.00     35.77 o 
  -2   1  -8      568.09      553.62      7.67 o 
  -1   1  -8     2091.37     2221.97     27.69 o 
   0   1  -8       18.79       22.10      1.05 o 
   1   1  -8       84.08       92.51      2.73 o 
   2   1  -8      343.48      346.25      6.06 o 
   3   1  -8     2840.09     2846.76     39.56 o 
   4   1  -8     1036.23     1026.35     17.40 o 
   5   1  -8       52.31       52.48      2.01 o 
   6   1  -8      252.38      224.31      4.68 o 
   7   1  -8      145.89      128.51      5.17 o 
   8   1  -8     1010.78      957.71     20.85 o 
   9   1  -8      573.75      595.66     16.82 o 
  10   1  -8      465.14      462.91     11.89 o 
  11   1  -8      140.02      132.99     10.70 o 
  12   1  -8       56.15       51.02      4.63 o 
  13   1  -8       23.34       24.87      4.32 o 
  14   1  -8      286.91      297.86      8.27 o 
 -13   2  -8      388.79      416.30     12.97 o 
 -12   2  -8       11.00       12.71      4.23 o 
 -11   2  -8       78.66       87.59      6.55 o 
 -10   2  -8      383.95      376.76     14.42 o 
  -9   2  -8      260.50      264.10      7.14 o 
  -8   2  -8       44.50       42.69      2.61 o 
  -7   2  -8      731.33      739.74     10.41 o 
  -6   2  -8       28.01       31.52      1.70 o 
  -5   2  -8      145.00      154.23      3.18 o 
  -4   2  -8     1882.70     1932.73     22.35 o 
  -3   2  -8     6807.24     7093.14     73.02 o 
  -2   2  -8      731.30      778.98     10.29 o 
  -1   2  -8     3786.00     3818.34     46.96 o 
   0   2  -8      383.81      438.80      7.45 o 
   1   2  -8      126.11      130.39      2.95 o 
   2   2  -8      298.43      293.87      4.46 o 
   3   2  -8     2164.19     2206.79     35.12 o 
   4   2  -8      116.85      120.26      3.34 o 
   5   2  -8     1045.74     1018.58     14.61 o 
   6   2  -8      169.14      182.86      4.85 o 
   7   2  -8     1882.51     1860.86     44.99 o 
   8   2  -8      702.16      700.87     16.21 o 
   9   2  -8     2122.67     2098.68     42.23 o 
  10   2  -8       13.15       11.55      3.60 o 
  11   2  -8      356.77      380.10     10.58 o 
  12   2  -8       56.56       47.28      4.63 o 
  13   2  -8      414.69      404.95     11.89 o 
  14   2  -8      106.42      111.16      9.39 o 
 -12   3  -8       92.46      104.60      6.46 o 
 -11   3  -8       72.91       77.64      4.36 o 
 -10   3  -8      157.75      165.39      5.70 o 
  -9   3  -8      199.37      201.70      5.16 o 
  -8   3  -8      187.91      200.30      4.96 o 
  -7   3  -8      751.07      727.05     11.68 o 
  -6   3  -8      948.60      952.70     11.88 o 
  -5   3  -8       58.97       56.98      2.07 o 
  -4   3  -8     1181.56     1204.98     14.46 o 
  -3   3  -8      962.23      980.16     11.98 o 
  -2   3  -8      456.36      436.76      6.43 o 
  -1   3  -8     1841.61     1854.55     23.20 o 
   0   3  -8     2456.36     2381.43     29.08 o 
   1   3  -8      367.79      355.86      6.46 o 
   2   3  -8     2162.43     2175.61     29.94 o 
   3   3  -8     1488.86     1591.95     22.14 o 
   4   3  -8      798.92      858.68     12.46 o 
   5   3  -8     1094.71     1141.11     16.23 o 
   6   3  -8     2535.09     2572.52     40.78 o 
   7   3  -8      714.26      708.90     20.75 o 
   8   3  -8      478.44      475.06     23.91 o 
   9   3  -8      726.35      691.00     16.14 o 
  10   3  -8      561.67      550.45     13.59 o 
  11   3  -8      166.18      154.33      6.79 o 
  12   3  -8      776.56      799.32     18.69 o 
  13   3  -8      512.17      555.59     20.31 o 
  14   3  -8      350.76      378.47     16.60 o 
 -12   4  -8      257.74      254.19      9.49 o 
 -11   4  -8      257.02      258.11      9.25 o 
 -10   4  -8       68.50       59.35      4.76 o 
  -9   4  -8      129.01      135.16      5.82 o 
  -8   4  -8      417.74      400.85     10.11 o 
  -7   4  -8       97.30      100.94      3.69 o 
  -6   4  -8     1520.85     1481.63     19.39 o 
  -5   4  -8      180.40      176.47      3.87 o 
  -4   4  -8     1138.84     1138.94     15.18 o 
  -3   4  -8      343.37      355.88      6.51 o 
  -2   4  -8      134.64      133.28      4.11 o 
  -1   4  -8     1056.62     1036.00     23.89 o 
   0   4  -8      833.19      787.73     11.68 o 
   1   4  -8     1139.24     1113.80     16.71 o 
   2   4  -8      629.48      598.40      9.26 o 
   3   4  -8      605.74      648.09      9.95 o 
   4   4  -8     1193.80     1230.39     17.38 o 
   5   4  -8     1264.23     1330.46     19.07 o 
   6   4  -8     1130.79     1196.19     27.76 o 
   7   4  -8      587.00      603.70     14.13 o 
   8   4  -8      872.61      868.24     19.53 o 
   9   4  -8        6.01        8.08      3.24 o 
  10   4  -8      152.30      138.34      6.41 o 
  11   4  -8      300.22      301.95      9.65 o 
  12   4  -8      204.72      196.33     11.14 o 
  13   4  -8      180.31      189.13     11.57 o 
  14   4  -8      294.56      298.98     14.41 o 
 -12   5  -8      160.17      179.35     17.80 o 
 -11   5  -8      423.71      424.45     12.64 o 
 -10   5  -8       65.26       68.42      4.97 o 
  -9   5  -8       78.67       75.91      4.07 o 
  -8   5  -8      285.47      309.66      7.72 o 
  -7   5  -8      303.36      291.15      7.18 o 
  -6   5  -8      132.42      129.51      4.14 o 
  -5   5  -8     1290.41     1275.86     19.01 o 
  -4   5  -8       14.87       15.82      2.00 o 
  -3   5  -8      152.54      151.80      4.67 o 
  -2   5  -8      706.25      665.60     12.46 o 
  -1   5  -8      331.40      323.54      9.19 o 
   0   5  -8      440.11      444.95      8.67 o 
   1   5  -8      613.50      614.19     11.16 o 
   2   5  -8        0.48        1.13      1.42 o 
   3   5  -8      121.04      132.78      3.61 o 
   4   5  -8      325.23      287.60      5.41 o 
   5   5  -8      401.61      445.44      7.45 o 
   6   5  -8      163.46      181.20      5.04 o 
   7   5  -8     1407.43     1408.54     51.32 o 
   8   5  -8       91.31       89.15      6.11 o 
   9   5  -8      238.65      216.66      7.80 o 
  10   5  -8      193.42      199.84      7.72 o 
  11   5  -8       75.20       62.68      7.43 o 
  12   5  -8      179.24      195.90     11.36 o 
  13   5  -8      200.25      179.08     11.36 o 
 -11   6  -8      216.03      233.86      9.61 o 
 -10   6  -8      194.79      192.85      8.01 o 
  -9   6  -8      436.07      444.61     10.12 o 
  -8   6  -8      110.10      123.70      4.99 o 
  -7   6  -8      145.80      151.40      5.31 o 
  -6   6  -8     1717.41     1703.94     25.24 o 
  -5   6  -8      337.75      310.14      6.41 o 
  -4   6  -8      504.92      500.66     10.56 o 
  -3   6  -8      117.51      119.00      6.07 o 
  -2   6  -8      182.27      177.22      5.18 o 
  -1   6  -8      531.60      533.96     10.48 o 
   0   6  -8      730.00      736.50     13.43 o 
   1   6  -8      907.52      969.59     14.28 o 
   2   6  -8      196.22      189.94      4.34 o 
   3   6  -8      556.19      585.40      9.35 o 
   4   6  -8      180.20      174.40      4.13 o 
   5   6  -8      257.83      255.16      5.64 o 
   6   6  -8     1136.45     1159.69     19.56 o 
   7   6  -8      114.58      110.33      5.78 o 
   8   6  -8      285.19      295.77      9.03 o 
   9   6  -8      165.52      164.01      6.95 o 
  10   6  -8       79.11       78.62      7.43 o 
  11   6  -8       84.50       83.64      8.08 o 
  12   6  -8      272.35      271.02     13.54 o 
 -10   7  -8      529.62      535.20     11.93 o 
  -9   7  -8       38.65       40.13      3.75 o 
  -8   7  -8      353.08      354.66      8.69 o 
  -7   7  -8       57.19       58.81      4.91 o 
  -6   7  -8      114.50      113.09      5.14 o 
  -5   7  -8      195.93      192.07      5.18 o 
  -4   7  -8      640.52      614.72     19.14 o 
  -3   7  -8      274.98      268.96      9.65 o 
  -2   7  -8      248.49      237.79      6.37 o 
  -1   7  -8      184.62      182.28      5.45 o 
   0   7  -8      571.74      587.33     11.50 o 
   1   7  -8      126.12      147.84      4.89 o 
   2   7  -8     1631.20     1664.37     23.61 o 
   3   7  -8      383.02      385.89      7.09 o 
   4   7  -8      718.44      724.29     11.56 o 
   5   7  -8      106.54      112.82      4.35 o 
   6   7  -8      394.81      405.92      8.65 o 
   7   7  -8      156.00      172.34      6.86 o 
   8   7  -8      220.02      210.15      7.87 o 
   9   7  -8      321.35      316.67     13.98 o 
  10   7  -8       86.42       96.53      8.52 o 
  11   7  -8       75.74       94.78      8.74 o 
  12   7  -8      558.14      559.96     21.84 o 
  -9   8  -8      229.08      226.17      7.27 o 
  -8   8  -8      256.52      263.97      7.64 o 
  -7   8  -8      238.05      248.03      7.31 o 
  -6   8  -8      103.04      111.67     10.59 o 
  -5   8  -8      107.06      103.46      4.96 o 
  -4   8  -8      347.85      361.71     11.44 o 
  -3   8  -8      508.87      477.08     11.86 o 
  -2   8  -8      964.40      939.38     17.51 o 
  -1   8  -8      561.19      575.82     11.76 o 
   0   8  -8      197.41      185.13      5.79 o 
   1   8  -8      937.03      966.30     17.25 o 
   2   8  -8      653.52      633.39     12.13 o 
   3   8  -8      209.87      220.80      5.22 o 
   4   8  -8      601.13      603.89     10.15 o 
   5   8  -8      404.89      399.76      7.52 o 
   6   8  -8      618.34      640.20     12.34 o 
   7   8  -8      255.20      269.48     13.10 o 
   8   8  -8      449.24      502.74     18.34 o 
   9   8  -8       94.58       96.09      8.30 o 
  10   8  -8      344.48      348.77     15.72 o 
  11   8  -8      235.03      252.24     13.76 o 
  -8   9  -8       42.22       43.75      5.00 o 
  -7   9  -8       44.56       47.55      5.07 o 
  -6   9  -8      101.36       91.58      7.21 o 
  -5   9  -8      393.72      389.13     38.00 o 
  -4   9  -8       60.86       56.79      4.15 o 
  -3   9  -8      481.89      500.06     12.96 o 
  -2   9  -8      175.35      184.84      6.17 o 
  -1   9  -8      649.60      683.05     13.52 o 
   0   9  -8       59.89       75.28      4.09 o 
   1   9  -8      299.86      298.89     10.01 o 
   2   9  -8        4.20        6.00      2.71 o 
   3   9  -8      131.72      133.83      5.20 o 
   4   9  -8      129.20      116.74      6.40 o 
   5   9  -8     1216.56     1280.73     22.02 o 
   6   9  -8      166.85      175.15     10.05 o 
   7   9  -8      548.36      574.81     20.31 o 
   8   9  -8        0.44       -2.40      5.02 o 
   9   9  -8      386.38      444.21     17.69 o 
  10   9  -8       50.91       53.94      7.64 o 
  -6  10  -8      137.27      128.10      7.33 o 
  -5  10  -8      241.74      237.20     18.56 o 
  -4  10  -8      188.46      204.66      7.01 o 
  -3  10  -8      138.46      125.54      6.17 o 
  -2  10  -8       70.85       70.94      5.65 o 
  -1  10  -8       63.66       65.19      4.32 o 
   0  10  -8      399.41      401.50      9.53 o 
   1  10  -8      333.06      327.30      8.36 o 
   2  10  -8      324.50      332.32     10.53 o 
   3  10  -8      184.02      189.11      6.35 o 
   4  10  -8      563.78      577.27     14.51 o 
   5  10  -8       21.46       21.40      6.11 o 
   6  10  -8      342.53      342.87     14.85 o 
   7  10  -8       66.64       73.60      7.64 o 
   8  10  -8      114.00      119.68      9.83 o 
  -4  11  -8      164.27      150.43      7.87 o 
  -3  11  -8       21.89       25.37      4.03 o 
  -2  11  -8       40.95       47.14      4.31 o 
  -1  11  -8       88.57       84.52      4.95 o 
   0  11  -8      128.55      123.47      5.83 o 
   1  11  -8       32.23       38.98      4.10 o 
   2  11  -8      388.51      395.03     14.45 o 
   3  11  -8      128.16      134.62     13.10 o 
   4  11  -8       12.76        8.08      5.90 o 
 -13   0  -7      319.83      322.56     15.72 o 
 -11   0  -7      191.63      175.15     10.48 o 
  -9   0  -7      346.78      328.24     14.20 o 
  -7   0  -7     2986.36     3019.09    108.98 o 
  -5   0  -7     2016.78     2111.14     34.66 o 
  -3   0  -7     4389.82     4249.88     67.57 o 
  -1   0  -7     5620.19     5712.58    111.46 o 
   1   0  -7      612.71      754.45     15.67 o 
   3   0  -7     3658.95     3714.94     58.69 o 
   5   0  -7     5007.39     5004.84    119.07 o 
   7   0  -7      663.28      605.79     18.02 o 
   9   0  -7     7485.52     7682.49    138.38 o 
  11   0  -7      553.34      594.02     19.66 o 
  13   0  -7       31.90       34.29      6.11 o 
  15   0  -7      919.11      926.63     30.36 o 
 -13   1  -7       95.35      113.64      7.75 o 
 -12   1  -7      143.35      137.02      7.10 o 
 -11   1  -7      129.05      126.58      8.30 o 
 -10   1  -7      349.56      336.62     13.10 o 
  -9   1  -7      283.65      293.12      9.61 o 
  -8   1  -7      402.31      412.47      9.74 o 
  -7   1  -7      503.28      509.19      9.01 o 
  -6   1  -7      475.61      499.90      7.38 o 
  -5   1  -7      609.62      612.85      7.83 o 
  -4   1  -7     2432.60     2501.71     26.27 o 
  -3   1  -7      134.52      143.84      2.45 o 
  -2   1  -7     4105.55     3900.61     40.48 o 
  -1   1  -7      286.21      327.93      4.90 o 
   0   1  -7      520.97      551.35      7.32 o 
   1   1  -7      224.18      249.24      4.37 o 
   2   1  -7     1212.99     1136.21     16.26 o 
   3   1  -7     1327.99     1291.34     18.42 o 
   4   1  -7     2301.51     2204.52     35.09 o 
   5   1  -7     1198.98     1234.77     16.81 o 
   6   1  -7     1022.45      904.79     13.08 o 
   7   1  -7      368.96      348.01      8.72 o 
   8   1  -7     4784.37     4779.94     62.95 o 
   9   1  -7      225.99      226.93      4.84 o 
  10   1  -7     3398.64     3512.13     46.22 o 
  11   1  -7      201.18      210.11      7.41 o 
  12   1  -7       56.65       59.19      4.71 o 
  13   1  -7      165.01      182.89      7.49 o 
  14   1  -7      131.89      130.39      6.94 o 
  15   1  -7      201.92      227.35     12.67 o 
 -13   2  -7       84.77       85.38      6.33 o 
 -12   2  -7      692.18      738.99     26.32 o 
 -11   2  -7       62.80       70.92     10.81 o 
 -10   2  -7      311.94      318.06      7.98 o 
  -9   2  -7      338.17      338.28      7.90 o 
  -8   2  -7      963.71      969.23     15.04 o 
  -7   2  -7      117.21      117.76      3.17 o 
  -6   2  -7     1296.41     1321.62     17.08 o 
  -5   2  -7       18.52       16.42      1.37 o 
  -4   2  -7       63.48       75.10      2.22 o 
  -3   2  -7      568.95      572.23      6.67 o 
  -2   2  -7     2121.03     2157.80     22.79 o 
  -1   2  -7       72.15       66.87      1.89 o 
   0   2  -7     1596.95     1591.20     19.76 o 
   1   2  -7      255.37      271.11      4.11 o 
   2   2  -7     1366.65     1323.06     18.48 o 
   3   2  -7     3598.72     3821.99     51.33 o 
   4   2  -7     2148.58     2212.10     30.14 o 
   5   2  -7      553.18      529.22      8.18 o 
   6   2  -7      554.85      547.42      8.35 o 
   7   2  -7      501.14      499.79      9.28 o 
   8   2  -7      302.54      313.23      6.94 o 
   9   2  -7      206.85      196.28      8.79 o 
  10   2  -7      417.46      418.88      7.46 o 
  11   2  -7      438.50      447.29      9.62 o 
  12   2  -7      273.44      276.63      7.31 o 
  13   2  -7      113.48      131.70      6.79 o 
  14   2  -7      281.28      299.41     14.20 o 
 -13   3  -7      244.12      265.59     11.57 o 
 -12   3  -7      652.72      642.17     13.52 o 
 -11   3  -7      154.19      155.98      6.29 o 
 -10   3  -7      131.16      132.67      5.16 o 
  -9   3  -7      604.93      596.41     10.18 o 
  -8   3  -7      289.09      295.54      7.25 o 
  -7   3  -7      889.12      895.50     13.94 o 
  -6   3  -7      784.44      810.36     10.19 o 
  -5   3  -7      576.34      622.58      7.96 o 
  -4   3  -7      643.55      655.18      8.37 o 
  -3   3  -7      559.88      543.28      9.16 o 
  -2   3  -7     5295.68     5526.21     61.82 o 
  -1   3  -7      176.50      205.87      4.00 o 
   0   3  -7     1287.48     1314.83     18.34 o 
   1   3  -7      328.15      288.10      5.08 o 
   2   3  -7     2314.04     2440.56     33.46 o 
   3   3  -7      516.22      515.76      8.67 o 
   4   3  -7      199.50      174.90      3.61 o 
   5   3  -7      368.26      364.06      7.97 o 
   6   3  -7      329.76      296.99      6.49 o 
   7   3  -7      366.39      355.74      7.49 o 
   8   3  -7       86.73       84.21      3.69 o 
   9   3  -7      206.39      183.99      5.22 o 
  10   3  -7      260.11      252.69      6.32 o 
  11   3  -7      177.14      178.03      6.95 o 
  12   3  -7       91.99       98.49      6.66 o 
  13   3  -7      187.93      207.47     11.57 o 
  14   3  -7       91.53       93.03      8.74 o 
 -13   4  -7      386.53      382.95     13.43 o 
 -12   4  -7        1.72       -4.14      3.51 o 
 -11   4  -7       78.13       69.67      5.79 o 
 -10   4  -7      142.57      133.79      6.37 o 
  -9   4  -7       57.34       63.46      3.08 o 
  -8   4  -7      227.77      227.34      6.34 o 
  -7   4  -7     1595.51     1704.03     29.16 o 
  -6   4  -7      576.06      564.69      8.41 o 
  -5   4  -7     1172.98     1217.01     16.18 o 
  -4   4  -7      434.50      442.58      6.68 o 
  -3   4  -7      157.87      152.81      3.28 o 
  -2   4  -7      705.86      693.26     12.38 o 
  -1   4  -7     3225.87     3248.55     44.07 o 
   0   4  -7      454.89      451.82      7.34 o 
   1   4  -7     1099.41     1100.43     17.72 o 
   2   4  -7      562.01      581.10     10.56 o 
   3   4  -7      854.08      830.14     12.20 o 
   4   4  -7     1970.94     2065.77     28.57 o 
   5   4  -7      679.49      636.46      9.67 o 
   6   4  -7      268.32      254.11      8.11 o 
   7   4  -7      296.02      308.76      6.73 o 
   8   4  -7       12.92       16.06      2.37 o 
   9   4  -7      426.79      442.14      9.06 o 
  10   4  -7       35.02       34.05      3.14 o 
  11   4  -7      216.62      221.01      7.95 o 
  12   4  -7       74.05       68.79      7.43 o 
  13   4  -7      130.31      122.74      9.61 o 
  14   4  -7       72.64      105.05      9.39 o 
 -12   5  -7      542.84      539.54     14.89 o 
 -11   5  -7       18.86       20.30      4.59 o 
 -10   5  -7      542.36      536.17     14.20 o 
  -9   5  -7      262.76      244.92      6.76 o 
  -8   5  -7      167.68      184.99      5.63 o 
  -7   5  -7       44.74       46.02      3.14 o 
  -6   5  -7      973.46     1026.22     15.98 o 
  -5   5  -7      288.44      284.62      5.89 o 
  -4   5  -7      974.65      988.98     15.11 o 
  -3   5  -7     1044.22     1087.17     18.53 o 
  -2   5  -7      479.50      495.60      9.60 o 
  -1   5  -7      288.05      273.57      6.83 o 
   0   5  -7     3817.23     3860.05     64.84 o 
   1   5  -7      441.16      469.93     11.95 o 
   2   5  -7     1197.90     1142.36     16.91 o 
   3   5  -7     2149.49     2148.63     29.63 o 
   4   5  -7      346.47      352.33      6.24 o 
   5   5  -7     1463.62     1491.29     21.69 o 
   6   5  -7     1422.53     1490.67     24.22 o 
   7   5  -7      135.63      139.82      4.51 o 
   8   5  -7      428.87      421.72      8.68 o 
   9   5  -7      226.16      226.75      9.74 o 
  10   5  -7      127.52      127.53      6.25 o 
  11   5  -7      151.13      147.85      9.61 o 
  12   5  -7      433.84      416.25     17.47 o 
  13   5  -7      144.51      143.92     10.48 o 
 -11   6  -7      527.75      526.20     14.42 o 
 -10   6  -7      132.83      121.74      5.33 o 
  -9   6  -7      106.30      107.37      4.87 o 
  -8   6  -7      452.71      443.36      9.91 o 
  -7   6  -7      591.62      601.96     15.20 o 
  -6   6  -7      466.24      457.88      9.62 o 
  -5   6  -7     1629.93     1643.29     24.12 o 
  -4   6  -7     1577.21     1594.18     23.49 o 
  -3   6  -7      373.51      386.27      8.43 o 
  -2   6  -7     2212.40     2200.41     37.25 o 
  -1   6  -7      577.52      581.18     11.04 o 
   0   6  -7      418.44      425.62      8.64 o 
   1   6  -7     2225.30     2259.35     31.50 o 
   2   6  -7      993.98     1050.08     15.35 o 
   3   6  -7      694.66      672.45      9.20 o 
   4   6  -7      891.00      927.35     13.82 o 
   5   6  -7      478.56      488.94      8.12 o 
   6   6  -7      636.37      635.11     11.71 o 
   7   6  -7      821.48      835.96     14.78 o 
   8   6  -7      685.89      678.54     12.71 o 
   9   6  -7      100.89       96.38      5.17 o 
  10   6  -7      464.20      427.83     17.03 o 
  11   6  -7      156.30      161.83     10.26 o 
  12   6  -7      239.73      229.75     12.67 o 
  13   6  -7      637.13      659.10     24.02 o 
 -11   7  -7      108.37      114.99      6.72 o 
 -10   7  -7      334.67      334.43      8.97 o 
  -9   7  -7      408.05      403.04     10.01 o 
  -8   7  -7      122.33      126.19      5.16 o 
  -7   7  -7      102.60      104.14      4.66 o 
  -6   7  -7      396.16      405.68      9.07 o 
  -5   7  -7      865.42      873.92     22.70 o 
  -4   7  -7      761.59      738.40     20.75 o 
  -3   7  -7     1375.71     1363.07     23.56 o 
  -2   7  -7      203.32      223.87      6.16 o 
  -1   7  -7      180.23      196.48      7.71 o 
   0   7  -7      765.84      765.42     14.19 o 
   1   7  -7      860.61      873.07     15.66 o 
   2   7  -7       22.34       23.07      2.07 o 
   3   7  -7     1738.97     1788.75     25.21 o 
   4   7  -7       78.90       81.42      3.24 o 
   5   7  -7      675.34      696.57     12.72 o 
   6   7  -7      403.66      399.93      8.52 o 
   7   7  -7      782.61      786.99     14.32 o 
   8   7  -7       13.08        9.78      3.39 o 
   9   7  -7      116.84      111.94      9.17 o 
  10   7  -7       30.64       40.62      6.33 o 
  11   7  -7      494.31      493.78     19.22 o 
  12   7  -7      339.39      345.93     15.94 o 
 -10   8  -7      181.04      181.31      9.12 o 
  -9   8  -7      218.50      224.00      7.10 o 
  -8   8  -7      101.15      100.69      4.99 o 
  -7   8  -7       68.47       67.68      4.11 o 
  -6   8  -7      150.64      151.17      5.70 o 
  -5   8  -7      155.09      152.16      5.62 o 
  -4   8  -7      812.04      823.21     27.61 o 
  -3   8  -7      372.49      352.51     12.51 o 
  -2   8  -7       99.14       90.16      4.28 o 
  -1   8  -7       29.48       29.76      2.95 o 
   0   8  -7      861.51      880.29     16.17 o 
   1   8  -7      324.33      320.87      7.51 o 
   2   8  -7      724.64      730.48     13.48 o 
   3   8  -7      568.42      590.28      9.74 o 
   4   8  -7       37.77       39.05      2.30 o 
   5   8  -7      175.37      175.05      5.45 o 
   6   8  -7      277.50      284.23      7.01 o 
   7   8  -7       41.57       49.59      5.35 o 
   8   8  -7      194.15      202.18      7.41 o 
   9   8  -7       13.86        8.30      5.24 o 
  10   8  -7      121.64      127.54      9.83 o 
  11   8  -7      205.20      185.20     11.79 o 
  -9   9  -7       38.68       37.03      4.91 o 
  -8   9  -7       59.09       55.91      5.31 o 
  -7   9  -7      111.21      104.06      6.41 o 
  -6   9  -7       15.15       17.19      4.70 o 
  -5   9  -7      131.04      148.75     16.82 o 
  -4   9  -7      454.85      434.87     12.73 o 
  -3   9  -7      109.63      121.15      5.20 o 
  -2   9  -7      122.29      122.53      5.20 o 
  -1   9  -7       79.87       78.55      4.15 o 
   0   9  -7      353.23      370.13     12.88 o 
   1   9  -7       43.63       48.95      3.53 o 
   2   9  -7      324.76      318.54      7.69 o 
   3   9  -7      147.19      141.55      5.29 o 
   4   9  -7      258.14      281.21      7.18 o 
   5   9  -7       64.83       75.95      3.46 o 
   6   9  -7      208.13      215.45      7.63 o 
   7   9  -7      109.69      108.33      6.18 o 
   8   9  -7      100.96      111.84      6.25 o 
   9   9  -7        1.21        7.86      5.68 o 
  10   9  -7      193.47      209.22     12.45 o 
  -7  10  -7        2.17       -1.66      3.88 o 
  -6  10  -7       87.57       84.52      6.00 o 
  -5  10  -7      404.12      415.57     22.39 o 
  -4  10  -7      215.98      209.13     17.36 o 
  -3  10  -7      232.42      233.43      7.13 o 
  -2  10  -7        6.80        6.74      3.51 o 
  -1  10  -7        2.71        6.08      3.04 o 
   0  10  -7      258.06      254.12      7.23 o 
   1  10  -7      284.50      292.84      7.69 o 
   2  10  -7      165.05      166.85      5.92 o 
   3  10  -7      204.08      204.40      7.67 o 
   4  10  -7      125.20      122.65      6.64 o 
   5  10  -7      103.76      116.92     10.37 o 
   6  10  -7      256.70      272.29      7.39 o 
   7  10  -7      100.25      105.91      6.10 o 
   8  10  -7      129.87      146.10     10.26 o 
  -5  11  -7      497.62      534.44     14.96 o 
  -4  11  -7       42.40       43.03      5.24 o 
  -3  11  -7       54.28       59.57      5.55 o 
  -2  11  -7       38.07       43.79      4.30 o 
  -1  11  -7       99.56       91.35      6.62 o 
   0  11  -7       70.07       73.01      4.62 o 
   1  11  -7      892.47      912.74     17.60 o 
   2  11  -7        0.38       -4.53      3.02 o 
   3  11  -7      123.90      113.56      9.61 o 
   4  11  -7       49.50       53.07      7.21 o 
   5  11  -7      374.56      400.53     16.82 o 
   6  11  -7        5.32       -6.99      5.68 o 
  -1  12  -7        5.70        0.91      3.69 o 
   0  12  -7      467.39      482.65     11.38 o 
   1  12  -7       52.58       52.50      5.37 o 
   2  12  -7      422.03      456.74     13.20 o 
   3  12  -7       42.00       56.34      7.86 o 
 -14   0  -6       37.60       38.00      7.64 o 
 -12   0  -6      289.19      316.67     14.63 o 
 -10   0  -6      629.18      621.76     22.28 o 
  -8   0  -6      440.12      420.62     15.94 o 
  -6   0  -6      987.18      938.29     19.69 o 
  -4   0  -6       41.70       48.91      2.39 o 
  -2   0  -6      968.35     1127.43     20.46 o 
   0   0  -6     5939.57     6150.42    118.72 o 
   2   0  -6     4973.57     4883.62     98.06 o 
   4   0  -6     9449.54     9569.35    145.28 o 
   6   0  -6       92.38       62.94      6.11 o 
   8   0  -6      396.22      391.54      9.32 o 
  10   0  -6     2236.00     2240.53     43.05 o 
  12   0  -6        6.74        6.96      3.16 o 
  14   0  -6      187.07      212.49     11.57 o 
 -14   1  -6      125.60      134.37      7.87 o 
 -13   1  -6       33.42       39.46      5.00 o 
 -12   1  -6       30.52       32.20      4.91 o 
 -11   1  -6      286.85      287.40     13.10 o 
 -10   1  -6        6.65        8.29      4.26 o 
  -9   1  -6      104.82      102.48      4.20 o 
  -8   1  -6      375.49      361.35      6.79 o 
  -7   1  -6      196.71      206.21      4.55 o 
  -6   1  -6      988.70      990.45     13.20 o 
  -5   1  -6     1787.50     1847.05     21.08 o 
  -4   1  -6     1294.39     1327.83     14.27 o 
  -2   1  -6     3404.49     3486.81     36.77 o 
  -1   1  -6     1522.90     1693.23     25.40 o 
   0   1  -6     1308.23     1340.44     20.61 o 
   1   1  -6     1074.34     1074.97     13.76 o 
   2   1  -6     1048.23     1066.80     15.42 o 
   3   1  -6     3947.69     3924.59     47.53 o 
   4   1  -6     1379.36     1459.28     28.98 o 
   5   1  -6      724.72      712.83     10.53 o 
   6   1  -6     2026.71     1962.82     26.95 o 
   7   1  -6       92.27       78.60      3.11 o 
   8   1  -6      817.65      814.42     11.94 o 
   9   1  -6     1441.84     1453.72     19.86 o 
  10   1  -6      854.03      885.38     12.98 o 
  11   1  -6      214.56      210.07      4.91 o 
  12   1  -6      246.96      252.30      6.83 o 
  13   1  -6       46.39       42.00      4.48 o 
  14   1  -6       63.40       79.49      8.08 o 
  15   1  -6      356.04      383.50     16.38 o 
 -14   2  -6        8.49       10.56      4.55 o 
 -13   2  -6     1066.74     1077.61     25.09 o 
 -12   2  -6      194.74      191.59      8.18 o 
 -11   2  -6      472.93      474.70     10.33 o 
 -10   2  -6      102.67       99.92      4.49 o 
  -9   2  -6      356.92      332.83      7.73 o 
  -8   2  -6      343.31      347.14      9.87 o 
  -7   2  -6     2142.91     2124.90     30.23 o 
  -6   2  -6     1060.92     1056.46     14.04 o 
  -5   2  -6     1465.50     1508.70     17.54 o 
  -4   2  -6      967.27      943.47     11.33 o 
  -3   2  -6     6733.40     7022.67     72.12 o 
  -2   2  -6      836.37      895.24      9.82 o 
  -1   2  -6     4509.40     4387.26     53.52 o 
   0   2  -6     1088.42     1191.03     20.52 o 
   1   2  -6      919.90      907.05     11.54 o 
   2   2  -6     4939.45     5377.54     82.69 o 
   3   2  -6     3345.09     3431.97     46.56 o 
   4   2  -6      425.94      434.05      6.85 o 
   5   2  -6     3359.13     3221.44     43.49 o 
   6   2  -6      348.77      330.61      5.59 o 
   7   2  -6     1368.80     1434.06     23.13 o 
   8   2  -6      546.64      536.87      9.51 o 
   9   2  -6      997.65      966.42     14.23 o 
  10   2  -6      175.67      172.01      4.44 o 
  11   2  -6      537.86      568.93      8.31 o 
  12   2  -6       14.62       14.48      2.20 o 
  13   2  -6      243.76      271.02     12.45 o 
  14   2  -6      178.05      195.68     11.36 o 
  15   2  -6      285.21      300.51     14.41 o 
 -13   3  -6      451.51      456.10     13.35 o 
 -12   3  -6      240.99      252.40     12.24 o 
 -11   3  -6      300.95      303.37      7.77 o 
 -10   3  -6      207.55      187.88      5.79 o 
  -9   3  -6       75.01       72.19      3.13 o 
  -8   3  -6     1447.17     1393.40     29.03 o 
  -7   3  -6     2917.05     2873.63     40.27 o 
  -6   3  -6     1282.35     1333.45     27.58 o 
  -5   3  -6      288.50      285.81      5.16 o 
  -4   3  -6     1315.72     1348.58     17.37 o 
  -3   3  -6      276.36      238.92      4.09 o 
  -2   3  -6     1525.24     1518.68     17.56 o 
  -1   3  -6     1719.55     1754.54     24.18 o 
   0   3  -6     2841.05     2831.88     51.32 o 
   1   3  -6      722.30      717.52     12.96 o 
   2   3  -6     3403.59     3445.81     41.17 o 
   3   3  -6      391.80      403.29      8.20 o 
   4   3  -6     4417.88     4378.70     58.87 o 
   5   3  -6     1947.93     2007.96     29.06 o 
   6   3  -6     3701.74     3736.57     58.35 o 
   7   3  -6      107.37      105.43      3.72 o 
   8   3  -6      959.07      926.12     15.95 o 
   9   3  -6       29.22       33.93      2.72 o 
  10   3  -6       55.22       58.50      5.14 o 
  11   3  -6      260.43      274.05      6.84 o 
  12   3  -6      520.90      556.41     13.41 o 
  13   3  -6       46.68       53.51      6.99 o 
  14   3  -6      219.51      231.06     12.45 o 
 -13   4  -6      100.07      104.46      6.53 o 
 -12   4  -6      252.37      262.79      9.40 o 
 -11   4  -6      456.47      411.82      9.53 o 
 -10   4  -6       48.74       46.83      3.31 o 
  -9   4  -6      366.15      346.32      6.82 o 
  -8   4  -6     1577.49     1542.41     22.54 o 
  -7   4  -6      751.36      742.14     11.92 o 
  -6   4  -6     4057.46     3929.13     54.89 o 
  -5   4  -6     1260.91     1315.50     17.12 o 
  -4   4  -6      297.88      304.17      5.08 o 
  -3   4  -6      472.75      480.93      6.97 o 
  -2   4  -6     1322.79     1335.83     19.50 o 
  -1   4  -6      384.03      407.81      6.59 o 
   0   4  -6     2138.69     2177.66     30.16 o 
   1   4  -6     1310.28     1292.04     22.92 o 
   2   4  -6       28.22       27.65      1.49 o 
   3   4  -6     2092.20     2026.49     27.91 o 
   4   4  -6     1607.85     1679.77     23.23 o 
   5   4  -6     1547.98     1546.25     25.82 o 
   6   4  -6      362.84      352.91      7.16 o 
   7   4  -6      788.77      807.07     14.10 o 
   8   4  -6      297.12      285.79      6.67 o 
   9   4  -6       64.61       56.60      3.19 o 
  10   4  -6      384.81      377.78     10.34 o 
  11   4  -6       43.47       36.74      4.01 o 
  12   4  -6      134.22      133.79      6.40 o 
  13   4  -6      285.38      291.12     13.98 o 
  14   4  -6      148.90      148.72     10.70 o 
 -12   5  -6      121.46      116.69      6.84 o 
 -11   5  -6      164.57      185.02      7.61 o 
 -10   5  -6      127.37      121.55      6.22 o 
  -9   5  -6      234.04      218.75      6.17 o 
  -8   5  -6       78.38       78.41      3.84 o 
  -7   5  -6      511.33      490.89     11.75 o 
  -6   5  -6      172.21      183.11      5.29 o 
  -5   5  -6     1181.35     1162.51     17.49 o 
  -4   5  -6       66.59       70.06      2.76 o 
  -3   5  -6      399.91      396.58      8.98 o 
  -2   5  -6      635.67      577.16     10.91 o 
  -1   5  -6     1824.28     1831.97     25.90 o 
   0   5  -6     1056.99     1141.61     16.32 o 
   1   5  -6      568.93      568.95      8.93 o 
   2   5  -6      626.23      677.39     10.31 o 
   3   5  -6       25.51       40.74      1.98 o 
   4   5  -6      614.99      629.42      9.71 o 
   5   5  -6      519.38      532.07      8.86 o 
   6   5  -6      739.55      739.82     13.01 o 
   7   5  -6      277.32      258.25      6.12 o 
   8   5  -6       69.73       67.05      3.35 o 
   9   5  -6      341.74      338.72     11.58 o 
  10   5  -6      182.97      195.29      7.01 o 
  11   5  -6      267.42      275.14      8.64 o 
  12   5  -6       94.20      104.76      7.10 o 
  13   5  -6      207.80      228.22     12.45 o 
  14   5  -6      148.07      160.95     11.36 o 
 -12   6  -6       53.82       53.04      5.16 o 
 -11   6  -6      213.55      220.10      8.48 o 
 -10   6  -6       80.36       91.92      4.53 o 
  -9   6  -6      332.22      339.08      8.24 o 
  -8   6  -6      444.05      433.52      9.37 o 
  -7   6  -6       40.24       46.01      3.22 o 
  -6   6  -6      401.34      366.12      8.15 o 
  -5   6  -6      142.17      135.68      4.11 o 
  -4   6  -6      821.82      798.60     15.76 o 
  -3   6  -6     1089.37     1084.49     19.11 o 
  -2   6  -6      613.82      616.54     11.74 o 
  -1   6  -6      220.30      213.46      5.50 o 
   0   6  -6      396.62      388.72      6.79 o 
   1   6  -6      352.94      352.97      7.03 o 
   2   6  -6      210.32      203.85      4.38 o 
   3   6  -6      161.77      158.83      3.94 o 
   4   6  -6      788.05      775.41     11.70 o 
   5   6  -6       36.82       41.98      2.28 o 
   6   6  -6      335.83      337.47     14.89 o 
   7   6  -6      321.95      308.70      6.97 o 
   8   6  -6      103.02      101.32      4.38 o 
   9   6  -6      389.65      376.31     17.80 o 
  10   6  -6       79.70       88.98      5.17 o 
  11   6  -6       58.34       64.83     12.34 o 
  12   6  -6      264.47      259.01     13.32 o 
  13   6  -6      169.88      179.08     11.57 o 
 -11   7  -6       32.62       27.78      4.54 o 
 -10   7  -6      461.50      481.31     10.84 o 
  -9   7  -6      240.11      242.36      7.01 o 
  -8   7  -6      305.73      295.16      7.69 o 
  -7   7  -6       13.65       21.37      2.84 o 
  -6   7  -6      129.73      124.62      4.70 o 
  -5   7  -6       61.41       61.02      3.06 o 
  -4   7  -6      852.63      801.28     12.90 o 
  -3   7  -6      717.13      721.69     16.04 o 
  -2   7  -6      296.69      291.34      6.95 o 
  -1   7  -6      131.83      149.33      4.82 o 
   0   7  -6      119.76      133.10      5.18 o 
   1   7  -6       14.87       15.91      1.90 o 
   2   7  -6     1759.99     1720.79     24.46 o 
   3   7  -6      201.33      212.25      4.23 o 
   4   7  -6      475.20      484.23      8.05 o 
   5   7  -6       42.46       39.83      2.86 o 
   6   7  -6      823.66      815.73     14.49 o 
   7   7  -6       50.14       50.10      3.27 o 
   8   7  -6      417.88      431.30     11.19 o 
   9   7  -6      556.79      556.64     13.88 o 
  10   7  -6       24.25       30.41      4.17 o 
  11   7  -6       80.50       74.98      5.48 o 
  12   7  -6      350.40      349.43     15.72 o 
 -10   8  -6      105.69      105.77      5.24 o 
  -9   8  -6      535.38      518.69     11.55 o 
  -8   8  -6      306.84      314.25      8.24 o 
  -7   8  -6       31.73       30.87      3.31 o 
  -6   8  -6      295.92      298.02      7.60 o 
  -5   8  -6      483.43      476.10     12.20 o 
  -4   8  -6      722.05      699.92     19.57 o 
  -3   8  -6      682.67      654.35     19.32 o 
  -2   8  -6      744.72      717.98     13.95 o 
  -1   8  -6      202.24      205.73      6.00 o 
   0   8  -6      230.57      240.70      6.38 o 
   1   8  -6      544.18      556.95     11.04 o 
   2   8  -6      696.63      692.77     10.99 o 
   3   8  -6      103.28      109.67      3.71 o 
   4   8  -6      662.56      645.79     10.91 o 
   5   8  -6       79.11       79.68      3.75 o 
   6   8  -6      263.83      260.74      6.68 o 
   7   8  -6      590.35      609.21     17.80 o 
   8   8  -6      704.02      728.84     16.74 o 
   9   8  -6      210.87      224.76      8.18 o 
  10   8  -6      321.28      336.31     15.40 o 
  11   8  -6      141.88      142.06     18.56 o 
  -9   9  -6      302.74      316.41     10.73 o 
  -8   9  -6        1.08        2.34      3.70 o 
  -7   9  -6       43.45       36.90      4.60 o 
  -6   9  -6      164.44      155.28      7.25 o 
  -5   9  -6      996.61      978.88     47.83 o 
  -4   9  -6      206.96      202.14      7.72 o 
  -3   9  -6     1032.11     1006.80     32.48 o 
  -2   9  -6       30.45       38.59      5.16 o 
  -1   9  -6      513.40      527.24     11.08 o 
   0   9  -6       85.44       79.47      4.07 o 
   1   9  -6     1078.59     1067.76     19.06 o 
   2   9  -6       26.93       22.85      2.97 o 
   3   9  -6      731.35      749.90     12.06 o 
   4   9  -6       60.34       59.12      3.08 o 
   5   9  -6      648.30      672.54     28.17 o 
   6   9  -6       77.81       87.99      5.17 o 
   7   9  -6      894.54      920.89     20.22 o 
   8   9  -6       79.43       86.10      5.63 o 
   9   9  -6      593.60      632.90     22.17 o 
  10   9  -6       61.14       71.34      6.11 o 
  -8  10  -6      120.54      110.92      6.84 o 
  -7  10  -6        6.22       12.19      4.23 o 
  -6  10  -6      175.89      158.37      7.80 o 
  -5  10  -6       93.01       87.83      6.09 o 
  -4  10  -6      523.03      491.75     31.45 o 
  -3  10  -6      119.22      114.94      7.27 o 
  -2  10  -6      127.46      130.52      5.55 o 
  -1  10  -6       15.26       14.63      3.22 o 
   0  10  -6      279.07      283.85      7.60 o 
   1  10  -6      347.47      349.93      8.49 o 
   2  10  -6     1094.65     1095.23     19.53 o 
   3  10  -6       53.61       59.61      4.69 o 
   4  10  -6      208.65      198.08     11.14 o 
   5  10  -6       40.83       52.81      3.82 o 
   6  10  -6      266.69      271.48      8.88 o 
   7  10  -6      139.73      134.77      6.95 o 
   8  10  -6      401.16      419.93     12.12 o 
   9  10  -6       87.65      112.42     10.37 o 
  -6  11  -6      102.82      103.21      9.72 o 
  -5  11  -6       25.25       24.46      4.82 o 
  -4  11  -6      130.46      144.56      7.63 o 
  -3  11  -6      156.43      152.85      7.72 o 
  -2  11  -6       32.24       29.65      3.93 o 
  -1  11  -6        3.94        6.03      4.30 o 
   0  11  -6      289.16      274.87      7.85 o 
   1  11  -6       75.84       74.72      4.67 o 
   2  11  -6       71.92       78.32      5.18 o 
   3  11  -6      214.19      222.76     12.01 o 
   4  11  -6       30.99       28.17      6.77 o 
   5  11  -6       20.00       14.20      6.33 o 
   6  11  -6      179.32      194.35      6.67 o 
   7  11  -6      189.02      193.69     10.48 o 
  -3  12  -6      147.31      153.13      8.10 o 
  -2  12  -6      114.11      133.46      7.63 o 
  -1  12  -6      207.98      221.31      9.18 o 
   0  12  -6       31.56       29.05      5.71 o 
   1  12  -6      106.21      115.83      6.79 o 
   2  12  -6       94.35      108.05      6.63 o 
   3  12  -6       20.25       14.63      6.33 o 
   4  12  -6       25.70       30.57      7.21 o 
 -13   0  -5      248.05      278.67     13.98 o 
 -11   0  -5     1071.58     1046.75     34.29 o 
  -9   0  -5      941.64      944.11     30.36 o 
  -7   0  -5     1943.84     1990.91     83.97 o 
  -5   0  -5     9449.92     9641.30    150.56 o 
  -3   0  -5     5156.80     5139.88     69.60 o 
  -1   0  -5     3480.67     3609.96     57.99 o 
   1   0  -5      115.42      110.19      3.40 o 
   3   0  -5     1712.31     1743.21     30.21 o 
   5   0  -5     2562.55     2481.42     46.76 o 
   7   0  -5     1023.60      939.63     18.51 o 
   9   0  -5     2322.33     2330.30     44.37 o 
  11   0  -5      893.08      899.89     18.82 o 
  13   0  -5      148.05      130.82     10.70 o 
 -14   1  -5      176.50      172.09      8.49 o 
 -13   1  -5      158.50      147.84      7.64 o 
 -12   1  -5      438.75      431.39     24.13 o 
 -11   1  -5       93.55       90.72      5.48 o 
 -10   1  -5     1095.30     1094.56     24.24 o 
  -9   1  -5      357.36      351.94      7.90 o 
  -8   1  -5      791.86      753.68     11.90 o 
  -7   1  -5      934.35      946.34     15.09 o 
  -6   1  -5     1721.41     1694.82     21.83 o 
  -5   1  -5        7.35       10.81      2.02 o 
  -4   1  -5     6184.44     6425.07     71.25 o 
  -3   1  -5     1120.07     1145.77     12.27 o 
  -2   1  -5     4708.29     4853.13     50.02 o 
  -1   1  -5     3809.53     3915.97     45.27 o 
   0   1  -5     2070.08     2150.35     41.92 o 
   1   1  -5     5520.82     5773.00     78.96 o 
   2   1  -5      857.44      828.73     10.42 o 
   3   1  -5     1500.00     1529.62     25.19 o 
   4   1  -5     1303.44     1205.22     21.48 o 
   5   1  -5      500.76      447.25      7.69 o 
   6   1  -5     1443.12     1369.62     21.59 o 
   7   1  -5      157.61      167.44      4.26 o 
   8   1  -5     3306.70     3279.17     49.49 o 
   9   1  -5     1429.32     1432.27     20.00 o 
  10   1  -5     1131.02     1144.68     16.26 o 
  11   1  -5      266.98      283.32      5.78 o 
  12   1  -5      207.56      208.27      5.07 o 
  13   1  -5       56.72       58.41      3.30 o 
  14   1  -5      227.55      231.43      6.72 o 
  15   1  -5      255.38      290.68     13.76 o 
 -14   2  -5      130.22      129.00     18.78 o 
 -13   2  -5       11.16       18.37      4.47 o 
 -12   2  -5      441.12      452.11     19.11 o 
 -11   2  -5      186.06      176.77      5.83 o 
 -10   2  -5      398.87      371.93      8.31 o 
  -9   2  -5      331.29      318.77      7.44 o 
  -8   2  -5     1488.72     1514.73     27.38 o 
  -7   2  -5      180.43      184.41      4.25 o 
  -6   2  -5      410.17      364.91      5.62 o 
  -5   2  -5     1233.60     1293.05     15.15 o 
  -4   2  -5       48.69       44.78      1.47 o 
  -3   2  -5      870.04      869.50     10.35 o 
  -2   2  -5     3664.65     3716.01     38.52 o 
  -1   2  -5      542.86      604.36      7.30 o 
   0   2  -5     4234.35     4483.69     55.22 o 
   1   2  -5     1023.54     1065.43     15.04 o 
   2   2  -5      720.96      725.95     10.41 o 
   3   2  -5     1621.46     1667.12     22.68 o 
   4   2  -5      916.81      871.78     16.69 o 
   5   2  -5     1215.18     1324.00     18.24 o 
   6   2  -5      379.21      341.22      5.59 o 
   7   2  -5      751.93      773.96     16.33 o 
   8   2  -5      641.70      670.94     11.80 o 
   9   2  -5      586.49      579.92     11.15 o 
  10   2  -5      531.38      528.55     10.49 o 
  11   2  -5       34.54       38.54      3.10 o 
  12   2  -5      350.59      347.95      6.79 o 
  13   2  -5      286.49      297.29      7.39 o 
  14   2  -5      263.94      285.48      7.56 o 
  15   2  -5       78.30       94.56      8.95 o 
 -14   3  -5       84.20       87.38      6.55 o 
 -13   3  -5       27.78       32.22      3.72 o 
 -12   3  -5      306.39      303.27      8.14 o 
 -11   3  -5        2.49        4.54      2.62 o 
 -10   3  -5      136.87      142.38      5.03 o 
  -9   3  -5      203.94      201.83      4.77 o 
  -8   3  -5      189.33      208.40      5.06 o 
  -7   3  -5      473.62      467.51      8.02 o 
  -6   3  -5      410.37      401.79      6.93 o 
  -5   3  -5      104.70      102.78      2.68 o 
  -4   3  -5      854.19      895.04     11.83 o 
  -3   3  -5      804.56      759.95     10.25 o 
  -2   3  -5     2955.24     3072.35     37.70 o 
  -1   3  -5     3886.21     3996.75     54.47 o 
   0   3  -5     1871.31     1912.63     26.29 o 
   1   3  -5      954.21      945.93     13.47 o 
   2   3  -5     3205.10     3389.16     54.68 o 
   3   3  -5     1128.60     1177.98     16.82 o 
   4   3  -5     1556.37     1561.61     21.81 o 
   5   3  -5      187.13      175.39      5.08 o 
   6   3  -5      834.19      849.08     14.57 o 
   7   3  -5      642.82      686.34     12.00 o 
   8   3  -5      814.65      796.94     14.02 o 
   9   3  -5      778.51      762.11     13.56 o 
  10   3  -5      269.43      282.35      6.60 o 
  11   3  -5      268.57      280.35      8.68 o 
  12   3  -5      148.30      164.20      7.75 o 
  13   3  -5      162.91      179.95      5.79 o 
  14   3  -5       84.54       93.05      4.79 o 
 -13   4  -5      255.57      250.94      9.54 o 
 -12   4  -5        3.20        2.77      2.81 o 
 -11   4  -5      255.78      262.00     11.55 o 
 -10   4  -5       46.62       53.44      4.70 o 
  -9   4  -5       84.89       92.24      3.52 o 
  -8   4  -5      107.05      114.72      4.03 o 
  -7   4  -5     2162.79     2141.09     30.53 o 
  -6   4  -5      631.02      651.67     10.42 o 
  -5   4  -5     1327.60     1389.94     17.77 o 
  -4   4  -5      323.81      297.91      4.82 o 
  -3   4  -5      930.29      927.98     13.19 o 
  -2   4  -5     1123.87     1196.18     13.78 o 
  -1   4  -5     3459.83     3483.80     47.51 o 
   0   4  -5     1308.46     1290.25     18.16 o 
   1   4  -5     1125.39     1166.65     19.13 o 
   2   4  -5      698.43      750.82     13.11 o 
   3   4  -5      528.15      496.69      7.71 o 
   4   4  -5     1511.75     1578.30     22.09 o 
   5   4  -5     4048.36     4037.13     60.51 o 
   6   4  -5     1633.93     1734.32     27.97 o 
   7   4  -5      686.24      665.24     12.09 o 
   8   4  -5      114.46      104.10      3.98 o 
   9   4  -5      156.89      139.28      4.62 o 
  10   4  -5       42.52       50.87      7.00 o 
  11   4  -5      626.50      631.93     29.48 o 
  12   4  -5      340.41      359.14     10.42 o 
  13   4  -5      119.28      137.84      8.08 o 
  14   4  -5      114.96      132.97      7.18 o 
 -13   5  -5      204.05      203.42      8.77 o 
 -12   5  -5      405.46      378.82     16.49 o 
 -11   5  -5      117.65      108.14      6.15 o 
 -10   5  -5      415.97      404.34     12.12 o 
  -9   5  -5      163.77      152.10      5.24 o 
  -8   5  -5      420.36      433.56      9.16 o 
  -7   5  -5      621.11      600.99     14.42 o 
  -6   5  -5     1360.65     1323.91     22.93 o 
  -5   5  -5      376.78      376.99      6.84 o 
  -4   5  -5      959.35      965.95     18.73 o 
  -3   5  -5      488.51      501.48     10.34 o 
  -2   5  -5     1398.23     1394.23     23.43 o 
  -1   5  -5       38.49       39.51      1.90 o 
   0   5  -5     3238.20     3273.48     50.97 o 
   1   5  -5      249.38      226.30      4.63 o 
   2   5  -5     1604.41     1582.72     22.03 o 
   3   5  -5     1738.54     1758.02     24.21 o 
   4   5  -5     2913.45     2986.04     40.61 o 
   5   5  -5      633.78      644.75      9.85 o 
   6   5  -5     1760.89     1760.66     28.69 o 
   7   5  -5      189.61      169.97      4.87 o 
   8   5  -5      102.92       98.73      4.02 o 
   9   5  -5      496.63      476.15     11.88 o 
  10   5  -5      257.50      247.08      7.87 o 
  11   5  -5       54.79       53.21      4.47 o 
  12   5  -5      389.65      410.70     11.34 o 
  13   5  -5      143.36      164.84      8.95 o 
  14   5  -5      145.00      160.84      7.72 o 
 -12   6  -5      336.69      337.67     11.02 o 
 -11   6  -5      148.28      126.08     11.68 o 
 -10   6  -5      279.06      264.88      7.27 o 
  -9   6  -5      693.35      684.51     13.48 o 
  -8   6  -5      264.14      252.41      6.68 o 
  -7   6  -5      772.88      777.69     14.49 o 
  -6   6  -5      310.58      328.14      7.51 o 
  -5   6  -5      574.00      590.37     11.43 o 
  -4   6  -5      479.93      494.10      8.54 o 
  -3   6  -5      983.32      944.58     14.40 o 
  -2   6  -5     1043.37     1054.89     18.44 o 
  -1   6  -5      564.61      548.10     10.54 o 
   0   6  -5     1527.74     1596.51     22.33 o 
   1   6  -5      496.69      465.24      7.62 o 
   2   6  -5     1029.06     1028.86     13.38 o 
   3   6  -5     1535.37     1514.06     21.14 o 
   4   6  -5      496.08      509.61      8.40 o 
   5   6  -5      107.84      105.63      3.95 o 
   6   6  -5       87.11       86.42      5.85 o 
   7   6  -5       73.48       79.93      6.33 o 
   8   6  -5      611.35      603.38     14.20 o 
   9   6  -5      184.50      180.44      6.71 o 
  10   6  -5      437.20      423.44     11.34 o 
  11   6  -5       65.02       64.87      4.93 o 
  12   6  -5       12.73       13.04      4.09 o 
  13   6  -5      283.43      271.87      9.56 o 
 -11   7  -5       96.40       90.83      5.93 o 
 -10   7  -5       40.71       36.20      3.59 o 
  -9   7  -5      482.19      450.09     10.08 o 
  -8   7  -5      222.45      225.25      8.73 o 
  -7   7  -5      303.49      298.27      7.43 o 
  -6   7  -5      196.29      189.71      5.75 o 
  -5   7  -5      406.85      406.05      8.73 o 
  -4   7  -5      309.69      295.36      6.46 o 
  -3   7  -5     1513.23     1453.22     37.38 o 
  -2   7  -5      193.81      201.35     14.21 o 
  -1   7  -5       40.70       50.63      2.97 o 
   0   7  -5      262.19      301.29      5.67 o 
   1   7  -5     1139.14     1206.45     17.67 o 
   2   7  -5      176.75      166.50      4.22 o 
   3   7  -5     1762.57     1772.71     24.90 o 
   4   7  -5      140.41      139.89      3.85 o 
   5   7  -5      202.90      203.42      5.42 o 
   6   7  -5      219.96      224.29      5.80 o 
   7   7  -5     1094.91     1076.54     51.98 o 
   8   7  -5      224.35      210.19      7.32 o 
   9   7  -5      404.68      401.67     17.36 o 
  10   7  -5      131.81      134.56      6.41 o 
  11   7  -5       91.05       79.65      8.63 o 
  12   7  -5       71.19       68.54      5.55 o 
 -11   8  -5      108.23      108.37      6.48 o 
 -10   8  -5      496.18      512.29     11.96 o 
  -9   8  -5      185.59      178.89      8.14 o 
  -8   8  -5       70.51       71.25      4.15 o 
  -7   8  -5       74.40       62.79      3.85 o 
  -6   8  -5       22.63       19.91      3.97 o 
  -5   8  -5       79.84       85.57      4.16 o 
  -4   8  -5      520.75      507.12     10.88 o 
  -3   8  -5      183.35      191.03      5.88 o 
  -2   8  -5      115.24      107.11      4.54 o 
  -1   8  -5      220.08      193.17      9.65 o 
   0   8  -5      234.19      257.38      6.55 o 
   1   8  -5       59.10       66.44      2.82 o 
   2   8  -5      462.25      462.55      8.05 o 
   3   8  -5      649.87      662.39      9.45 o 
   4   8  -5       87.50       88.88      3.49 o 
   5   8  -5       89.84       87.52      3.90 o 
   6   8  -5      652.06      676.90     15.44 o 
   7   8  -5      364.62      361.05     10.11 o 
   8   8  -5      431.61      420.95     11.35 o 
   9   8  -5      215.62      206.19      7.87 o 
  10   8  -5        2.26        6.35      4.48 o 
  11   8  -5      176.54      168.47      7.72 o 
  -9   9  -5       36.31       28.93      4.69 o 
  -8   9  -5        4.48        8.72      3.76 o 
  -7   9  -5      237.43      234.72      8.72 o 
  -6   9  -5      171.62      178.48      7.63 o 
  -5   9  -5       47.23       43.93      4.60 o 
  -4   9  -5      462.03      455.52     35.05 o 
  -3   9  -5      122.46      123.23      5.24 o 
  -2   9  -5        3.41        1.47      2.63 o 
  -1   9  -5      379.01      379.53      8.65 o 
   0   9  -5      179.98      175.94      6.87 o 
   1   9  -5       32.01       35.93      3.23 o 
   2   9  -5     1023.05     1046.22     18.57 o 
   3   9  -5       10.90       12.85      2.34 o 
   4   9  -5      314.03      323.75      8.78 o 
   5   9  -5        8.60        8.95      3.32 o 
   6   9  -5      361.32      397.70     10.73 o 
   7   9  -5       15.56       16.17      3.86 o 
   8   9  -5      386.57      390.29     11.04 o 
   9   9  -5       90.81      101.37      6.18 o 
  10   9  -5      233.80      227.22      8.80 o 
  -8  10  -5       88.65       99.33      6.46 o 
  -7  10  -5       30.33       31.28      4.85 o 
  -6  10  -5      290.21      289.92     10.18 o 
  -5  10  -5      321.54      322.36     10.56 o 
  -4  10  -5      361.71      334.91     16.49 o 
  -3  10  -5      177.48      197.21     14.63 o 
  -2  10  -5      251.50      242.86      7.05 o 
  -1  10  -5       37.96       39.44      3.73 o 
   0  10  -5      327.53      331.29      8.28 o 
   1  10  -5      581.62      580.63     11.93 o 
   2  10  -5      382.62      384.17      8.99 o 
   3  10  -5      526.65      527.58     13.43 o 
   4  10  -5      243.49      250.60      8.41 o 
   5  10  -5      123.58      139.14      6.56 o 
   6  10  -5      135.70      143.93      6.79 o 
   7  10  -5      225.65      219.57     12.89 o 
   8  10  -5      145.97      152.03      7.49 o 
   9  10  -5      273.24      285.12     10.59 o 
  -6  11  -5       12.12        8.30      4.41 o 
  -5  11  -5      395.54      364.64     11.95 o 
  -4  11  -5       80.48       75.76      5.93 o 
  -3  11  -5      468.08      457.81     18.34 o 
  -2  11  -5       46.28       41.69      5.07 o 
  -1  11  -5      386.54      373.31     11.60 o 
   0  11  -5       51.31       45.88      4.08 o 
   1  11  -5      938.74      959.85     18.15 o 
   2  11  -5      201.92      194.14      8.11 o 
   3  11  -5      542.47      608.66     21.18 o 
   4  11  -5      104.57       93.69      8.74 o 
   5  11  -5      330.65      371.10     11.03 o 
   6  11  -5       71.87       79.49      5.79 o 
   7  11  -5      546.26      580.99     15.29 o 
  -3  12  -5       66.81       81.76      6.31 o 
  -2  12  -5      258.79      255.39      9.94 o 
  -1  12  -5        1.27       -1.60      4.24 o 
   0  12  -5      268.00      250.93      9.73 o 
   1  12  -5      225.37      229.61      9.34 o 
   2  12  -5      264.70      303.95     10.34 o 
   3  12  -5       64.45       65.95      8.08 o 
   4  12  -5      196.96      218.61     13.10 o 
 -14   0  -4      111.34      133.87     10.92 o 
 -12   0  -4      871.80      852.16     29.05 o 
 -10   0  -4     1325.03     1246.80     38.44 o 
  -8   0  -4      692.05      662.16     22.28 o 
  -6   0  -4     1163.50     1261.73     20.59 o 
  -4   0  -4     2081.93     2154.19     34.78 o 
  -2   0  -4     5934.00     6417.99     86.68 o 
   0   0  -4     3253.82     3483.54     67.70 o 
   2   0  -4      342.52      330.99      7.25 o 
   4   0  -4     3018.25     2814.87     98.71 o 
   6   0  -4     1422.00     1403.81     26.69 o 
   8   0  -4     1753.34     1758.99     33.80 o 
  10   0  -4     3664.04     3682.88     68.85 o 
  12   0  -4      300.59      286.48     17.36 o 
  14   0  -4      466.07      454.91     16.82 o 
 -14   1  -4      119.35      136.38      7.79 o 
 -13   1  -4       29.78       32.92      4.79 o 
 -12   1  -4      315.08      329.78     10.50 o 
 -11   1  -4     1242.41     1175.54     26.33 o 
 -10   1  -4       54.46       51.37      4.17 o 
  -9   1  -4      699.88      708.30     13.40 o 
  -8   1  -4     1291.48     1285.72     18.80 o 
  -7   1  -4      354.62      366.56      7.87 o 
  -6   1  -4     1970.26     2013.74     28.51 o 
  -5   1  -4      455.86      469.38      9.65 o 
  -4   1  -4      412.16      387.51      5.01 o 
  -3   1  -4     2073.32     2165.34     22.49 o 
  -2   1  -4     1842.35     1948.25     20.30 o 
  -1   1  -4     1929.99     2098.85     21.80 o 
   0   1  -4     6680.59     7149.94     81.88 o 
   1   1  -4     1058.01     1094.01     15.28 o 
   2   1  -4      904.43      929.01     11.58 o 
   3   1  -4     1316.62     1391.12     21.85 o 
   4   1  -4     3942.02     4009.33     61.88 o 
   5   1  -4      527.44      506.32      7.55 o 
   6   1  -4      910.56      925.48     14.87 o 
   7   1  -4      500.14      514.08      8.99 o 
   8   1  -4       41.11       41.66      2.39 o 
   9   1  -4      899.26      921.66     15.42 o 
  10   1  -4      896.98      925.42     13.56 o 
  11   1  -4      158.53      166.02      4.34 o 
  12   1  -4      100.17      108.79      3.88 o 
  13   1  -4      271.49      262.83      6.85 o 
  14   1  -4       45.90       53.93      5.20 o 
  15   1  -4      635.72      652.38     15.83 o 
 -14   2  -4       16.43       21.54      4.78 o 
 -13   2  -4      745.09      761.81     18.84 o 
 -12   2  -4      182.70      199.23      7.32 o 
 -11   2  -4      612.85      590.59     12.01 o 
 -10   2  -4      191.75      190.39      5.67 o 
  -9   2  -4      290.03      275.84      6.68 o 
  -8   2  -4      384.45      367.46     12.85 o 
  -7   2  -4     3749.18     3687.99     53.24 o 
  -6   2  -4       23.63       30.42      1.47 o 
  -5   2  -4     2523.46     2419.65     29.93 o 
  -4   2  -4     1161.63     1247.09     14.42 o 
  -3   2  -4      818.67      823.30      9.71 o 
  -2   2  -4      644.97      681.07      8.17 o 
  -1   2  -4     3066.71     3136.62     32.09 o 
   0   2  -4     1774.07     1860.45     25.12 o 
   1   2  -4     3219.97     3332.33     53.76 o 
   2   2  -4     3155.21     3295.38     44.06 o 
   3   2  -4     4923.87     5071.27     67.65 o 
   4   2  -4      123.34      108.53      2.48 o 
   5   2  -4     1164.85     1069.90     14.84 o 
   6   2  -4      127.61      110.66      2.38 o 
   7   2  -4      779.32      764.40     12.81 o 
   8   2  -4      684.40      688.76     12.05 o 
   9   2  -4      792.17      786.13     13.57 o 
  10   2  -4      186.19      188.20      5.20 o 
  11   2  -4      569.85      599.64     11.09 o 
  12   2  -4        9.36       15.85      2.77 o 
  13   2  -4      119.69      129.59      5.08 o 
  14   2  -4       72.46       74.64      4.88 o 
  15   2  -4      208.26      221.71      6.93 o 
 -14   3  -4      264.24      270.74     10.26 o 
 -13   3  -4      171.12      174.93     10.24 o 
 -12   3  -4      296.79      287.97      8.94 o 
 -11   3  -4      502.61      479.22     10.29 o 
 -10   3  -4      166.11      152.95      5.11 o 
  -9   3  -4      311.45      310.04      6.16 o 
  -8   3  -4     2371.49     2361.38     43.25 o 
  -7   3  -4      959.93      934.44     18.82 o 
  -6   3  -4     2393.72     2345.30     32.63 o 
  -5   3  -4      303.90      309.07      5.43 o 
  -4   3  -4      554.25      488.61      6.83 o 
  -3   3  -4      628.82      641.77      8.65 o 
  -2   3  -4     1093.45     1100.17     14.06 o 
  -1   3  -4     1574.19     1516.14     18.83 o 
   0   3  -4      865.48      874.00     15.38 o 
   1   3  -4      512.24      618.74      8.76 o 
   2   3  -4     4293.60     4224.09     63.67 o 
   3   3  -4     1713.16     1888.76     25.98 o 
   4   3  -4     5316.22     5423.70     72.59 o 
   5   3  -4     2077.06     2043.79     34.99 o 
   6   3  -4     2518.39     2509.69     39.83 o 
   7   3  -4      363.96      378.35      7.47 o 
   8   3  -4      365.51      359.84      7.30 o 
   9   3  -4       37.30       44.94      3.98 o 
  10   3  -4      401.97      374.00      7.85 o 
  11   3  -4      259.40      256.48     15.07 o 
  12   3  -4      290.21      309.33      9.03 o 
  13   3  -4       18.66       20.49      3.94 o 
  14   3  -4       48.55       48.45      3.99 o 
  15   3  -4        7.17        6.72      3.49 o 
 -13   4  -4       74.09       76.51      4.54 o 
 -12   4  -4      100.41      105.54      4.96 o 
 -11   4  -4      182.58      169.94     12.96 o 
 -10   4  -4      196.31      190.34      5.70 o 
  -9   4  -4     1195.59     1140.99     26.07 o 
  -8   4  -4      678.66      698.92     11.19 o 
  -7   4  -4      459.65      460.91      7.88 o 
  -6   4  -4      451.19      404.03      6.95 o 
  -5   4  -4      759.78      746.51     13.41 o 
  -4   4  -4      879.52      879.76     16.34 o 
  -3   4  -4       41.31       33.51      1.42 o 
  -2   4  -4     3061.24     3104.91     34.70 o 
  -1   4  -4     1114.00     1266.07     17.66 o 
   0   4  -4     4459.71     4666.12     74.33 o 
   1   4  -4     1897.71     2002.01     24.48 o 
   2   4  -4      362.94      389.39      6.30 o 
   3   4  -4     2276.36     2135.56     29.12 o 
   4   4  -4     1530.10     1529.55     21.30 o 
   5   4  -4     2766.27     2780.81     38.46 o 
   6   4  -4     2758.97     2711.74     46.23 o 
   7   4  -4      477.67      507.84      9.49 o 
   8   4  -4      459.49      441.38      8.90 o 
   9   4  -4      109.86       97.19      4.02 o 
  10   4  -4     1015.68     1009.90     21.14 o 
  11   4  -4       26.15       24.33      5.24 o 
  12   4  -4      386.93      398.06     10.95 o 
  13   4  -4       77.21       83.39      5.56 o 
  14   4  -4      115.79      131.27      7.03 o 
 -13   5  -4       58.53       53.03      7.43 o 
 -12   5  -4       26.46       25.59      7.10 o 
 -11   5  -4       63.14       63.30      4.76 o 
 -10   5  -4       59.08       52.66      7.64 o 
  -9   5  -4      430.71      397.41      8.69 o 
  -8   5  -4      362.19      348.65      7.86 o 
  -7   5  -4      652.74      648.66     12.63 o 
  -6   5  -4       78.44       72.60      2.75 o 
  -5   5  -4      734.67      760.32     14.94 o 
  -4   5  -4       34.60       41.40      1.82 o 
  -3   5  -4     1576.34     1534.01     28.65 o 
  -2   5  -4      537.02      537.82      7.62 o 
  -1   5  -4     4040.47     4215.89     56.33 o 
   0   5  -4      252.61      241.53      4.51 o 
   1   5  -4      667.20      652.03      9.90 o 
   2   5  -4      648.44      651.71      9.82 o 
   3   5  -4     1015.70     1034.77     14.92 o 
   4   5  -4     4660.85     4830.47     64.52 o 
   5   5  -4     4149.87     4213.31     57.19 o 
   6   5  -4       74.81       59.58      3.15 o 
   7   5  -4      662.54      655.87     12.01 o 
   8   5  -4      239.23      216.19      5.58 o 
   9   5  -4      407.82      383.25     10.11 o 
  10   5  -4      617.48      578.45     13.89 o 
  11   5  -4      588.87      598.62     14.35 o 
  12   5  -4       10.24        4.05      3.63 o 
  13   5  -4      231.53      235.45     11.68 o 
  14   5  -4      206.93      203.98     12.23 o 
 -12   6  -4        3.15       -0.24      3.51 o 
 -11   6  -4      227.61      232.08      8.48 o 
 -10   6  -4        3.51        5.30      2.64 o 
  -9   6  -4       53.44       58.84      3.57 o 
  -8   6  -4      106.05       96.02      4.28 o 
  -7   6  -4      103.03       97.77      4.29 o 
  -6   6  -4       74.66       75.76      3.57 o 
  -5   6  -4       63.34       62.15      3.01 o 
  -4   6  -4      102.88       93.56      3.42 o 
  -3   6  -4      794.60      757.67     12.83 o 
  -2   6  -4     1361.25     1347.53     20.00 o 
  -1   6  -4      919.59      973.58     13.06 o 
   0   6  -4      981.86     1008.71     13.47 o 
   1   6  -4      575.01      556.17      8.00 o 
   2   6  -4      399.98      411.94      6.87 o 
   3   6  -4     1979.69     1954.70     27.30 o 
   4   6  -4      184.88      186.23      4.09 o 
   5   6  -4      943.01      912.54     21.54 o 
   6   6  -4     1615.86     1630.92     27.01 o 
   7   6  -4       57.84       55.22      3.93 o 
   8   6  -4      368.99      345.09     12.89 o 
   9   6  -4      281.71      259.90     13.87 o 
  10   6  -4       56.27       62.91      4.55 o 
  11   6  -4      247.73      251.95     10.05 o 
  12   6  -4      685.66      687.10     17.25 o 
  13   6  -4      316.98      318.94     10.42 o 
 -12   7  -4      151.89      152.29      7.55 o 
 -11   7  -4      352.75      351.02     10.96 o 
 -10   7  -4      181.04      155.97      5.80 o 
  -9   7  -4      165.93      159.95      5.63 o 
  -8   7  -4      265.19      251.16      6.85 o 
  -7   7  -4      180.62      179.74      5.58 o 
  -6   7  -4      752.20      732.42     13.82 o 
  -5   7  -4     1000.81      973.68     17.39 o 
  -4   7  -4     1333.83     1326.53     22.93 o 
  -3   7  -4      110.31      104.39      4.38 o 
  -2   7  -4      346.97      327.01      7.19 o 
  -1   7  -4      794.70      774.18     13.49 o 
   0   7  -4      501.56      517.61      7.84 o 
   1   7  -4      678.57      660.45      9.52 o 
   2   7  -4     2805.20     2806.66     31.85 o 
   3   7  -4      192.17      194.33      4.50 o 
   4   7  -4      546.67      539.72      8.79 o 
   5   7  -4      695.65      690.56     12.52 o 
   6   7  -4      189.36      177.45      6.33 o 
   7   7  -4      129.56      130.89     11.25 o 
   8   7  -4      959.00      976.28     21.22 o 
   9   7  -4       10.03       12.45      3.47 o 
  10   7  -4      156.61      151.56      8.08 o 
  11   7  -4      288.54      285.81      9.42 o 
  12   7  -4      255.92      245.70      8.95 o 
 -11   8  -4      239.47      252.68     13.10 o 
 -10   8  -4      272.79      266.35     13.65 o 
  -9   8  -4      501.13      483.07     13.42 o 
  -8   8  -4       80.72       74.79      5.09 o 
  -7   8  -4       61.48       53.42      4.54 o 
  -6   8  -4      549.95      532.76     13.58 o 
  -5   8  -4      363.54      395.60     10.95 o 
  -4   8  -4      858.78      834.05     15.93 o 
  -3   8  -4     1036.48      996.18     15.91 o 
  -2   8  -4      674.90      633.42     15.41 o 
  -1   8  -4       47.23       45.73      3.73 o 
   0   8  -4      851.26      873.85     13.87 o 
   1   8  -4     1244.71     1273.70     16.92 o 
   2   8  -4      325.80      327.01      5.75 o 
   3   8  -4      419.38      396.91      7.28 o 
   4   8  -4       24.17       26.96      2.32 o 
   5   8  -4      332.29      321.03     14.85 o 
   6   8  -4      289.68      295.50      8.65 o 
   7   8  -4      741.47      759.53     17.29 o 
   8   8  -4      508.42      523.59     34.72 o 
   9   8  -4      124.21      116.09      6.25 o 
  10   8  -4       78.15       73.49      5.40 o 
  11   8  -4       41.25       40.86      4.93 o 
  12   8  -4      186.44      191.91      8.33 o 
 -10   9  -4      126.31      127.97      7.17 o 
  -9   9  -4      403.82      410.39     12.34 o 
  -8   9  -4       29.32       36.22      4.56 o 
  -7   9  -4       36.72       32.93      6.77 o 
  -6   9  -4       11.12        9.26      3.72 o 
  -5   9  -4     1205.73     1186.13     26.37 o 
  -4   9  -4      181.98      177.66      9.70 o 
  -3   9  -4     1133.17     1098.98     20.34 o 
  -2   9  -4       56.96       55.48      3.29 o 
  -1   9  -4      573.54      551.36      9.80 o 
   0   9  -4       46.75       41.56      2.93 o 
   1   9  -4     1252.00     1238.72     18.91 o 
   2   9  -4      667.18      656.14      9.84 o 
   3   9  -4      241.21      244.47      4.98 o 
   4   9  -4      131.42      131.21      5.79 o 
   5   9  -4       51.11       55.24      4.32 o 
   6   9  -4       99.36       98.39      5.63 o 
   7   9  -4      690.13      676.60     15.90 o 
   8   9  -4       82.00       85.00      5.56 o 
   9   9  -4      483.85      486.02     13.04 o 
  10   9  -4       38.31       33.80      4.86 o 
  11   9  -4        7.86       12.55      6.77 o 
  -8  10  -4      237.26      243.28      9.47 o 
  -7  10  -4       34.32       32.93      4.72 o 
  -6  10  -4      174.57      166.03     15.29 o 
  -5  10  -4      199.48      202.39      8.33 o 
  -4  10  -4      749.21      713.62     14.93 o 
  -3  10  -4       94.49      102.83      5.08 o 
  -2  10  -4      132.91      130.75      5.65 o 
  -1  10  -4      191.87      182.48      5.49 o 
   0  10  -4      118.55      117.72      5.39 o 
   1  10  -4      130.66      126.50      4.66 o 
   2  10  -4      578.76      580.79     11.80 o 
   3  10  -4      206.64      206.34      7.40 o 
   4  10  -4      143.70      143.69      5.29 o 
   5  10  -4      455.14      475.00     12.35 o 
   6  10  -4      111.80      111.65      6.33 o 
   7  10  -4      388.68      413.94     11.81 o 
   8  10  -4      537.99      556.21     14.36 o 
   9  10  -4       15.18       17.84      4.63 o 
  -7  11  -4       10.95       14.04      4.62 o 
  -6  11  -4        7.15        6.16      4.35 o 
  -5  11  -4      127.56      137.14      7.63 o 
  -4  11  -4      350.29      337.62     11.11 o 
  -3  11  -4      195.79      211.08     10.37 o 
  -2  11  -4      193.39      208.80      7.20 o 
  -1  11  -4        4.96        1.78      3.21 o 
   0  11  -4      284.34      288.05      8.06 o 
   1  11  -4       75.97       64.69      5.38 o 
   2  11  -4      504.13      514.48     13.90 o 
   3  11  -4      202.03      214.02     12.01 o 
   4  11  -4       47.97       39.97      6.99 o 
   5  11  -4        8.37        8.97      3.31 o 
   6  11  -4      380.06      395.97     11.58 o 
   7  11  -4      166.85      158.04      7.72 o 
  -4  12  -4       44.78       51.34      5.87 o 
  -3  12  -4      318.19      330.13     11.34 o 
  -2  12  -4      116.77      113.38      7.06 o 
  -1  12  -4       26.97       28.34      5.00 o 
   0  12  -4      117.55      111.23     12.56 o 
   1  12  -4      175.11      183.73      8.42 o 
   2  12  -4      210.60      205.56      8.80 o 
   3  12  -4       36.31       29.70      6.99 o 
   4  12  -4       87.27       85.17      8.95 o 
   5  12  -4      158.35      191.53     12.45 o 
 -13   0  -3      271.41      268.84     13.54 o 
 -11   0  -3     1613.00     1614.79     48.48 o 
  -9   0  -3      691.61      664.56     22.49 o 
  -7   0  -3     1511.04     1540.68     67.26 o 
  -5   0  -3    10127.33    10230.90    172.72 o 
  -3   0  -3      689.56      677.79      9.74 o 
  -1   0  -3      244.46      214.75      3.38 o 
   1   0  -3     7643.62     8147.82    153.22 o 
   3   0  -3     1870.61     1881.61     37.12 o 
   5   0  -3     2309.44     2256.47     43.15 o 
   7   0  -3      827.50      788.00     15.74 o 
   9   0  -3     1355.66     1381.26     27.01 o 
  11   0  -3      655.43      637.54     16.49 o 
  13   0  -3       95.42       95.58      5.40 o 
  15   0  -3      371.26      424.33     16.82 o 
 -14   1  -3       39.63       34.93      5.07 o 
 -13   1  -3      191.06      212.49      9.61 o 
 -12   1  -3     1572.88     1601.03     48.05 o 
 -11   1  -3      298.84      299.69      9.50 o 
 -10   1  -3      903.20      906.27     16.51 o 
  -9   1  -3      139.94      137.86      4.62 o 
  -8   1  -3      404.79      399.95      7.06 o 
  -7   1  -3      531.33      494.96     12.46 o 
  -6   1  -3     3586.34     3534.29     63.84 o 
  -5   1  -3     2152.40     2148.92     32.92 o 
  -4   1  -3     1884.53     1999.42     31.32 o 
  -3   1  -3     1261.31     1265.34     14.45 o 
  -2   1  -3     5208.56     5628.95     61.98 o 
  -1   1  -3     5244.10     5533.34     61.44 o 
   0   1  -3    18841.17    19540.38    233.13 o 
   1   1  -3     5362.08     5601.98     67.72 o 
   2   1  -3     1296.13     1317.29     17.50 o 
   3   1  -3     1957.04     2035.30     29.85 o 
   4   1  -3      548.18      536.50      7.78 o 
   5   1  -3     3058.97     3070.95     47.48 o 
   6   1  -3      687.00      676.87     11.13 o 
   7   1  -3      302.05      293.18      5.84 o 
   8   1  -3      357.46      352.62      6.85 o 
   9   1  -3     1104.34     1120.91     18.36 o 
  10   1  -3      171.09      169.54      4.18 o 
  11   1  -3      341.00      347.34      6.52 o 
  12   1  -3      253.96      252.66      5.54 o 
  13   1  -3       68.91       72.55      3.99 o 
  14   1  -3      203.54      230.27      8.82 o 
  15   1  -3      303.69      318.85     10.11 o 
 -14   2  -3       94.95      109.83      8.19 o 
 -13   2  -3      248.30      223.89      8.95 o 
 -12   2  -3      694.59      708.53     14.02 o 
 -11   2  -3      253.47      252.82      6.80 o 
 -10   2  -3      196.89      193.87      5.67 o 
  -9   2  -3      233.72      222.26      5.84 o 
  -8   2  -3      579.05      569.27      9.38 o 
  -7   2  -3      863.84      865.94     13.07 o 
  -6   2  -3      793.98      743.88     10.01 o 
  -5   2  -3     1415.86     1434.21     18.14 o 
  -4   2  -3      161.53      159.74      3.53 o 
  -3   2  -3     1194.98     1217.83     14.07 o 
  -2   2  -3     6327.67     6576.94     79.42 o 
  -1   2  -3       60.85       66.85      1.61 o 
   0   2  -3      764.45      762.44     10.71 o 
   1   2  -3      635.83      607.70      8.59 o 
   2   2  -3     1829.44     1917.93     26.37 o 
   3   2  -3     2079.13     2258.75     30.30 o 
   4   2  -3     2439.63     2268.40     30.93 o 
   5   2  -3      791.25      859.17     10.87 o 
   6   2  -3     2769.98     2744.45     42.35 o 
   7   2  -3      669.91      667.02     11.34 o 
   8   2  -3      553.58      557.30     10.04 o 
   9   2  -3      143.97      127.39      4.16 o 
  10   2  -3      776.38      773.91     13.61 o 
  11   2  -3      179.47      191.29      5.41 o 
  12   2  -3      554.90      572.05     11.09 o 
  13   2  -3      203.16      216.51      6.34 o 
  14   2  -3      210.32      235.56      7.80 o 
  15   2  -3        9.84        6.66      4.23 o 
 -14   3  -3       62.24       63.38      5.78 o 
 -13   3  -3      110.36       97.37      5.00 o 
 -12   3  -3        9.09        9.84      2.94 o 
 -11   3  -3      279.78      278.62      7.26 o 
 -10   3  -3      447.04      442.17      9.28 o 
  -9   3  -3       80.29       79.86      4.35 o 
  -8   3  -3      999.00     1067.63     17.34 o 
  -7   3  -3      522.20      515.92      8.57 o 
  -6   3  -3       73.65       83.25      2.86 o 
  -5   3  -3      603.65      613.56     10.31 o 
  -4   3  -3      162.56      148.55      2.86 o 
  -3   3  -3     2522.23     2557.03     31.47 o 
  -2   3  -3     1334.99     1330.36     16.61 o 
  -1   3  -3     2129.84     2132.62     25.82 o 
   0   3  -3      650.24      664.63      9.32 o 
   1   3  -3     2160.96     2370.37     42.85 o 
   2   3  -3      522.76      578.49      8.34 o 
   3   3  -3     4723.01     4635.80     62.80 o 
   4   3  -3     1732.39     1780.10     24.33 o 
   5   3  -3     1320.75     1196.46     16.95 o 
   6   3  -3      563.17      547.87      9.87 o 
   7   3  -3     1345.46     1368.64     29.29 o 
   8   3  -3       35.29       27.89      2.26 o 
   9   3  -3      631.83      643.13     11.72 o 
  10   3  -3      760.84      806.40     17.51 o 
  11   3  -3      312.82      324.98      9.18 o 
  12   3  -3      151.34      156.69      6.56 o 
  13   3  -3      212.19      217.04      7.87 o 
  14   3  -3       67.00       68.69      4.37 o 
  15   3  -3      229.32      246.65      7.48 o 
 -14   4  -3       60.83       55.92      4.41 o 
 -13   4  -3      289.74      302.86     10.05 o 
 -12   4  -3      132.96      125.63      5.24 o 
 -11   4  -3       89.87       91.99      5.42 o 
 -10   4  -3       95.79      101.49      4.39 o 
  -9   4  -3      596.18      583.41      9.78 o 
  -8   4  -3      184.11      167.83      4.25 o 
  -7   4  -3      952.44      911.22     13.89 o 
  -6   4  -3     1780.39     1889.70     26.71 o 
  -5   4  -3      414.22      392.05      6.54 o 
  -4   4  -3      451.57      434.48      5.83 o 
  -3   4  -3      978.39      918.25     14.06 o 
  -2   4  -3      724.47      737.48     12.08 o 
  -1   4  -3     8146.23     8457.19    113.68 o 
   0   4  -3      486.77      493.39      7.82 o 
   1   4  -3      928.30      917.41     13.06 o 
   2   4  -3     2108.61     2135.79     26.43 o 
   3   4  -3     2597.34     2720.70     36.65 o 
   4   4  -3     3547.52     3665.72     49.55 o 
   5   4  -3     3451.32     3508.81     47.79 o 
   6   4  -3     2319.71     2410.82     38.10 o 
   7   4  -3       40.49       48.89      2.55 o 
   8   4  -3      320.74      302.53      6.59 o 
   9   4  -3     1121.78     1070.03     22.61 o 
  10   4  -3      167.12      180.72      6.48 o 
  11   4  -3     1166.17     1136.71     24.00 o 
  12   4  -3      310.62      330.88     14.85 o 
  13   4  -3       62.95       61.95      5.17 o 
  14   4  -3       94.76      124.47      7.32 o 
 -13   5  -3       32.06       36.24      6.44 o 
 -12   5  -3       95.44      108.54      6.22 o 
 -11   5  -3      333.98      321.86      9.71 o 
 -10   5  -3      605.41      596.48     11.93 o 
  -9   5  -3      115.44      105.93      5.43 o 
  -8   5  -3      972.49      968.84     14.94 o 
  -7   5  -3      994.11      982.81     14.82 o 
  -6   5  -3      906.67      854.70     13.06 o 
  -5   5  -3     1323.72     1301.57     18.50 o 
  -4   5  -3      965.02      932.76     20.68 o 
  -3   5  -3       56.70       62.03      2.03 o 
  -2   5  -3     2669.20     2609.92     32.20 o 
  -1   5  -3     1914.81     2098.35     29.19 o 
   0   5  -3     4026.91     4032.79     55.43 o 
   1   5  -3      517.31      494.80      7.75 o 
   2   5  -3     1750.33     1818.55     24.78 o 
   3   5  -3      784.02      859.83     11.13 o 
   4   5  -3     3183.18     3231.74     43.45 o 
   5   5  -3     2517.92     2532.39     34.64 o 
   6   5  -3     1276.09     1214.20     32.08 o 
   7   5  -3       81.72       86.92      3.64 o 
   8   5  -3      268.70      254.81      7.56 o 
   9   5  -3      385.15      341.27      9.42 o 
  10   5  -3      651.17      630.49     14.74 o 
  11   5  -3      153.17      137.73      6.33 o 
  12   5  -3      269.05      283.72      9.11 o 
  13   5  -3       76.11       94.26      5.87 o 
  14   5  -3       43.36       45.37      5.17 o 
 -13   6  -3       10.54       11.15      4.04 o 
 -12   6  -3      384.95      350.06     11.11 o 
 -11   6  -3       19.81       16.76      3.67 o 
 -10   6  -3      507.18      502.46     10.67 o 
  -9   6  -3      866.20      809.36     15.25 o 
  -8   6  -3      309.95      329.41      7.65 o 
  -7   6  -3      396.35      396.59      8.52 o 
  -6   6  -3     1192.82     1164.73     17.74 o 
  -5   6  -3      167.43      150.00      5.81 o 
  -4   6  -3      863.39      890.87     15.93 o 
  -3   6  -3     2160.20     2103.54     29.89 o 
  -2   6  -3      134.29      135.59      3.38 o 
  -1   6  -3      787.05      748.26     11.36 o 
   0   6  -3     1179.48     1208.81     17.32 o 
   1   6  -3      410.65      437.00      6.56 o 
   2   6  -3      737.81      699.39     10.61 o 
   3   6  -3     3506.64     3569.27     48.58 o 
   4   6  -3      658.53      663.34      9.21 o 
   5   6  -3      282.61      292.33      6.42 o 
   6   6  -3     1431.45     1431.58     36.08 o 
   7   6  -3      237.74      218.32     16.38 o 
   8   6  -3      407.80      435.19     13.54 o 
   9   6  -3      650.20      633.00     14.66 o 
  10   6  -3       43.56       44.95      4.24 o 
  11   6  -3      176.25      176.51      7.25 o 
  12   6  -3      178.07      188.71      7.72 o 
  13   6  -3       51.33       53.95      5.25 o 
 -12   7  -3       62.01       59.16      5.47 o 
 -11   7  -3       92.87       92.59     12.23 o 
 -10   7  -3        0.13       -2.24      2.59 o 
  -9   7  -3      346.65      337.79      8.23 o 
  -8   7  -3       76.13       81.20      4.52 o 
  -7   7  -3      860.29      840.37     13.67 o 
  -6   7  -3      104.13       94.88      3.71 o 
  -5   7  -3     1538.97     1517.86     26.04 o 
  -4   7  -3      162.31      158.51      9.36 o 
  -3   7  -3     1613.47     1566.49     29.79 o 
  -2   7  -3     1565.30     1555.99     30.10 o 
  -1   7  -3       91.97       91.60      3.21 o 
   0   7  -3       78.84       76.24      2.97 o 
   1   7  -3     1048.36     1048.06     15.62 o 
   2   7  -3      361.58      383.95      8.00 o 
   3   7  -3     1264.91     1233.98     17.86 o 
   4   7  -3     1277.15     1325.06     17.24 o 
   5   7  -3      261.54      256.67      6.05 o 
   6   7  -3      341.12      327.84     11.47 o 
   7   7  -3     1051.09     1039.61     56.67 o 
   8   7  -3       41.53       37.32      3.94 o 
   9   7  -3      381.09      348.03     16.16 o 
  10   7  -3      405.18      387.63     10.89 o 
  11   7  -3       82.34       85.13      5.71 o 
  12   7  -3       36.66       36.47      4.79 o 
  13   7  -3      120.11      133.08      7.33 o 
 -11   8  -3      169.46      154.18     10.26 o 
 -10   8  -3      281.74      275.61      9.49 o 
  -9   8  -3       14.06       16.51      4.37 o 
  -8   8  -3      178.49      173.57      7.24 o 
  -7   8  -3      208.38      186.21      6.16 o 
  -6   8  -3      300.97      264.75     11.00 o 
  -5   8  -3      417.81      411.10     14.20 o 
  -4   8  -3     1740.05     1637.94     35.71 o 
  -3   8  -3      957.61      886.98     21.01 o 
  -2   8  -3       77.51       80.57      3.84 o 
  -1   8  -3       90.47       93.94      5.31 o 
   0   8  -3       88.88       89.02      3.48 o 
   1   8  -3      637.93      649.24     10.58 o 
   2   8  -3     1534.54     1515.36     19.57 o 
   3   8  -3      156.23      168.70      4.38 o 
   4   8  -3      171.76      181.45      4.09 o 
   5   8  -3      289.74      281.41      8.18 o 
   6   8  -3      336.54      354.98     13.54 o 
   7   8  -3      308.52      304.68     10.37 o 
   8   8  -3      965.60      900.06     20.45 o 
   9   8  -3      394.99      404.85     13.10 o 
  10   8  -3       11.49        8.70      3.85 o 
  11   8  -3      281.18      275.33      9.65 o 
  12   8  -3      171.36      181.00      9.50 o 
 -10   9  -3      663.97      656.02     16.90 o 
  -9   9  -3       12.34       11.35      6.44 o 
  -8   9  -3      123.13      127.22      6.77 o 
  -7   9  -3       41.01       36.07      3.82 o 
  -6   9  -3      284.32      270.78      7.80 o 
  -5   9  -3      307.76      290.14     10.92 o 
  -4   9  -3     1159.54     1126.64     26.17 o 
  -3   9  -3      250.43      246.42      8.61 o 
  -2   9  -3       11.00        5.12      4.59 o 
  -1   9  -3      355.79      337.65     10.71 o 
   0   9  -3      678.08      691.58     13.49 o 
   1   9  -3      194.83      190.47      4.89 o 
   2   9  -3      934.28      950.16     14.79 o 
   3   9  -3      222.23      225.72      6.23 o 
   4   9  -3       26.72       23.44      3.54 o 
   5   9  -3      212.95      218.93      7.49 o 
   6   9  -3       99.01      107.12     10.92 o 
   7   9  -3      384.60      360.04     10.50 o 
   8   9  -3      503.89      513.23     13.51 o 
   9   9  -3      210.49      218.40      8.42 o 
  10   9  -3      200.81      218.24     11.03 o 
  11   9  -3       34.36       35.05      5.10 o 
  -9  10  -3      400.62      430.51     12.88 o 
  -8  10  -3      178.74      198.13      8.54 o 
  -7  10  -3      192.18      184.19      8.23 o 
  -6  10  -3       53.92       59.49      4.56 o 
  -5  10  -3      194.92      181.88      8.27 o 
  -4  10  -3      627.04      586.69     16.38 o 
  -3  10  -3      242.76      234.12      8.85 o 
  -2  10  -3      253.82      251.46      8.99 o 
  -1  10  -3       12.45       12.31      3.82 o 
   0  10  -3      110.13      100.10      4.68 o 
   1  10  -3      861.26      872.20     16.43 o 
   2  10  -3      257.73      268.75      7.19 o 
   3  10  -3      154.13      163.85      5.72 o 
   4  10  -3      213.83      231.61      7.88 o 
   5  10  -3       19.16       13.38      3.78 o 
   6  10  -3      167.15      163.91      7.26 o 
   7  10  -3      455.00      491.14     13.28 o 
   8  10  -3        1.37        2.36      4.37 o 
   9  10  -3      248.26      281.25     11.90 o 
  -7  11  -3      272.55      280.97     10.40 o 
  -6  11  -3      104.90      117.65      5.93 o 
  -5  11  -3       54.67       56.78      4.72 o 
  -4  11  -3       87.71       77.32      5.04 o 
  -3  11  -3     1289.21     1237.94     28.53 o 
  -2  11  -3        2.81        6.97      4.19 o 
  -1  11  -3      127.14      118.43     12.01 o 
   0  11  -3        3.15        6.66      4.01 o 
   1  11  -3       66.71       78.76      7.64 o 
   2  11  -3       22.65       25.83      3.78 o 
   3  11  -3      991.59      995.65     32.10 o 
   4  11  -3       50.72       43.57      4.03 o 
   5  11  -3       54.00       58.37      5.17 o 
   6  11  -3        4.53        4.80      4.01 o 
   7  11  -3      147.46      152.94      7.56 o 
   8  11  -3        9.37       10.21      4.71 o 
  -5  12  -3       21.56       17.42      4.24 o 
  -4  12  -3      357.45      350.98      9.96 o 
  -3  12  -3      147.47      156.87      6.95 o 
  -2  12  -3      261.26      274.34      8.49 o 
  -1  12  -3       58.97       51.96      5.81 o 
   0  12  -3        7.81        8.28      4.64 o 
   1  12  -3      246.29      260.88     12.63 o 
   2  12  -3      263.76      265.83     10.62 o 
   3  12  -3      189.31      188.91     12.45 o 
   4  12  -3      171.45      177.77     12.23 o 
   5  12  -3        6.69       15.29      6.77 o 
 -14   0  -2       52.00       62.90      8.30 o 
 -12   0  -2      878.99      862.65     29.48 o 
 -10   0  -2      179.46      179.95      9.61 o 
  -8   0  -2       37.05       45.64      4.80 o 
  -6   0  -2     9249.43     9412.65    202.45 o 
  -4   0  -2      256.34      233.26      4.78 o 
  -2   0  -2    16624.45    17331.32    234.42 o 
   0   0  -2    22809.68    21839.13    591.19 o 
   2   0  -2    11720.84    11806.01    326.71 o 
   4   0  -2      517.64      491.82     14.85 o 
   6   0  -2     2229.24     2108.38     40.73 o 
   8   0  -2     1072.38     1024.83     21.95 o 
  10   0  -2     3578.22     3640.07     68.01 o 
  12   0  -2     2150.70     2124.31     55.80 o 
  14   0  -2      769.62      694.70     23.37 o 
 -15   1  -2       27.08       27.53      5.16 o 
 -14   1  -2       38.04       37.47      5.09 o 
 -13   1  -2       73.00       81.08      5.71 o 
 -12   1  -2      323.95      293.63      9.73 o 
 -11   1  -2      435.91      413.71     11.50 o 
 -10   1  -2      535.11      521.42     10.50 o 
  -9   1  -2      177.71      173.04      5.12 o 
  -8   1  -2     1297.91     1230.07     21.43 o 
  -7   1  -2      460.06      454.26      7.47 o 
  -6   1  -2     2561.43     2749.06     50.28 o 
  -5   1  -2     2569.62     2535.92     49.70 o 
  -4   1  -2      608.14      646.95     11.56 o 
  -3   1  -2     1544.34     1587.39     25.56 o 
  -2   1  -2     3810.71     4148.73     46.01 o 
  -1   1  -2      816.11      898.94     10.28 o 
   0   1  -2     5017.79     5118.23     61.29 o 
   1   1  -2     3705.20     3857.52     51.45 o 
   2   1  -2      441.94      477.37      6.87 o 
   3   1  -2     3849.76     4041.28     61.22 o 
   4   1  -2     2390.29     2484.44     38.36 o 
   5   1  -2      236.44      223.66      6.63 o 
   6   1  -2     1626.80     1669.03     25.97 o 
   7   1  -2      230.02      218.33      4.70 o 
   8   1  -2      508.73      517.11      9.41 o 
   9   1  -2      546.65      560.50     10.34 o 
  10   1  -2      279.90      290.07      5.65 o 
  11   1  -2      445.95      460.00      7.86 o 
  12   1  -2      119.17      130.53      4.87 o 
  13   1  -2     1034.88     1017.88     21.11 o 
  14   1  -2       89.08       95.95      7.53 o 
  15   1  -2      570.98      576.35     16.71 o 
 -14   2  -2       71.13       87.34      6.25 o 
 -13   2  -2      276.74      256.03      9.34 o 
 -12   2  -2       15.44       18.61      2.95 o 
 -11   2  -2     1205.93     1186.31     20.79 o 
 -10   2  -2      410.95      429.85      9.20 o 
  -9   2  -2      869.93      883.17     15.79 o 
  -8   2  -2       63.26       49.22      2.37 o 
  -7   2  -2     1242.89     1221.73     19.56 o 
  -6   2  -2      563.45      606.27      9.33 o 
  -5   2  -2     1105.31     1025.48     23.96 o 
  -4   2  -2     1807.86     1804.97     25.43 o 
  -3   2  -2     1546.74     1643.39     18.79 o 
  -2   2  -2     1049.22     1105.77     12.70 o 
  -1   2  -2      333.81      337.68      4.70 o 
   0   2  -2    10246.29    10941.26    131.66 o 
   1   2  -2     4722.47     5006.52     86.88 o 
   2   2  -2     5023.38     5252.03     75.12 o 
   3   2  -2     1164.79     1303.34     17.89 o 
   4   2  -2      811.82      962.74     13.23 o 
   5   2  -2     1412.65     1391.81     21.60 o 
   6   2  -2      119.45      157.61      3.82 o 
   7   2  -2      995.04     1019.37     16.68 o 
   8   2  -2      602.52      599.88     10.67 o 
   9   2  -2      444.88      447.18     12.69 o 
  10   2  -2       39.78       43.95      2.81 o 
  11   2  -2      296.74      299.89      8.49 o 
  12   2  -2      260.69      268.05      8.46 o 
  13   2  -2       24.00       32.98      4.01 o 
  14   2  -2      184.70      172.39      8.05 o 
  15   2  -2      180.42      197.84     10.26 o 
 -14   3  -2       92.12       98.43      6.40 o 
 -13   3  -2      493.83      538.53     11.87 o 
 -12   3  -2      533.10      528.38     11.34 o 
 -11   3  -2      214.17      205.10      7.64 o 
 -10   3  -2     1059.65      992.22     22.01 o 
  -9   3  -2      184.37      162.51      4.90 o 
  -8   3  -2     1873.68     1862.24     26.47 o 
  -7   3  -2      498.90      476.30      7.89 o 
  -6   3  -2     1862.09     1849.35     25.84 o 
  -5   3  -2      810.55      758.74     10.30 o 
  -4   3  -2      642.14      606.83      9.13 o 
  -3   3  -2      293.68      280.17      4.28 o 
  -2   3  -2     5366.68     5587.83     84.33 o 
  -1   3  -2     1849.39     1976.28     24.33 o 
   0   3  -2     3314.08     3613.04     48.73 o 
   1   3  -2     1949.16     2101.65     28.61 o 
   2   3  -2     1044.68      999.67     13.94 o 
   3   3  -2     3501.91     3696.56     49.06 o 
   4   3  -2     1913.83     1995.58     26.68 o 
   5   3  -2     1308.44     1252.65     17.33 o 
   6   3  -2      199.49      179.86      4.27 o 
   7   3  -2      564.52      549.00      9.87 o 
   8   3  -2       90.58       95.24      3.60 o 
   9   3  -2      224.09      236.53      4.85 o 
  10   3  -2      514.08      487.79     11.81 o 
  11   3  -2      380.20      397.54     10.58 o 
  12   3  -2      187.02      187.90      7.03 o 
  13   3  -2      174.95      184.44      7.41 o 
  14   3  -2        2.44        0.01      3.02 o 
  15   3  -2        6.55        7.61      3.48 o 
 -14   4  -2      116.84      114.40      5.61 o 
 -13   4  -2      206.36      210.45      6.86 o 
 -12   4  -2      331.53      334.23     10.81 o 
 -11   4  -2        4.29        2.21      2.40 o 
 -10   4  -2      579.34      539.44     13.38 o 
  -9   4  -2      933.60      941.61     14.41 o 
  -8   4  -2      922.28      931.25     14.25 o 
  -7   4  -2     1240.68     1145.33     15.14 o 
  -6   4  -2     1204.13     1131.10     21.64 o 
  -5   4  -2     1005.32     1026.12     16.26 o 
  -4   4  -2      317.10      317.31      7.34 o 
  -3   4  -2     1586.31     1650.85     27.43 o 
  -2   4  -2     1864.04     1929.85     21.86 o 
  -1   4  -2     1273.62     1390.96     17.60 o 
   0   4  -2     3113.58     3183.33     43.31 o 
   1   4  -2      817.34      963.72     13.91 o 
   2   4  -2     1344.90     1362.48     18.90 o 
   3   4  -2      866.26      806.74     14.78 o 
   4   4  -2     7538.91     7725.95    123.79 o 
   5   4  -2      617.33      590.46      8.73 o 
   6   4  -2     1358.61     1341.16     24.40 o 
   7   4  -2      427.96      412.99      8.02 o 
   8   4  -2      171.27      185.28      6.10 o 
   9   4  -2      218.54      196.12      6.63 o 
  10   4  -2     1571.14     1516.61     31.03 o 
  11   4  -2       81.27       86.02      6.66 o 
  12   4  -2      297.73      313.38      9.57 o 
  13   4  -2       31.60       31.80      6.11 o 
  14   4  -2       17.03       20.09      6.11 o 
 -13   5  -2       86.82       75.89      5.56 o 
 -12   5  -2       31.05       38.37      6.55 o 
 -11   5  -2       26.02       30.35      3.40 o 
 -10   5  -2       22.49       21.31      2.72 o 
  -9   5  -2     1566.12     1545.42     26.42 o 
  -8   5  -2      883.37      858.82     13.40 o 
  -7   5  -2     2091.80     2029.75     29.21 o 
  -6   5  -2      473.21      453.97      8.15 o 
  -5   5  -2     1549.26     1508.65     23.55 o 
  -4   5  -2       56.72       61.15      2.40 o 
  -3   5  -2     3192.80     3265.74     64.39 o 
  -2   5  -2       34.76       35.37      1.51 o 
  -1   5  -2      654.57      650.45      9.87 o 
   0   5  -2     2493.59     2527.63     34.68 o 
   1   5  -2      320.92      309.19      5.35 o 
   2   5  -2      559.08      546.74      8.41 o 
   3   5  -2     3732.01     3709.60     49.89 o 
   4   5  -2      695.58      693.17     10.50 o 
   5   5  -2     5484.73     5567.53     67.88 o 
   6   5  -2     1472.42     1458.42     28.21 o 
   7   5  -2      663.45      661.64     14.82 o 
   8   5  -2      150.45      146.73      5.79 o 
   9   5  -2      754.34      748.33     18.78 o 
  10   5  -2      387.13      359.99     10.11 o 
  11   5  -2      681.65      711.52     16.44 o 
  12   5  -2      267.15      255.86      9.39 o 
  13   5  -2      123.12      136.18      8.08 o 
  14   5  -2       92.79       87.99      7.43 o 
 -13   6  -2       77.28       91.34     11.79 o 
 -12   6  -2      110.46      105.58      8.95 o 
 -11   6  -2      259.48      269.51      9.10 o 
 -10   6  -2      167.79      162.12      5.46 o 
  -9   6  -2       76.02       80.44      3.94 o 
  -8   6  -2      730.28      697.21     11.69 o 
  -7   6  -2      271.43      249.87      6.45 o 
  -6   6  -2      387.46      379.27      8.24 o 
  -5   6  -2      891.53      884.34     16.14 o 
  -4   6  -2      189.62      186.97      5.08 o 
  -3   6  -2      334.04      287.46     12.24 o 
  -2   6  -2      754.88      774.81     10.43 o 
  -1   6  -2     2002.98     1987.63     35.75 o 
   0   6  -2      512.10      503.41     10.78 o 
   1   6  -2     1305.32     1317.97     18.83 o 
   2   6  -2     1406.29     1421.11     22.70 o 
   3   6  -2      952.39      927.79     13.81 o 
   4   6  -2     2229.89     2276.68     31.35 o 
   5   6  -2     1788.80     1737.79     28.03 o 
   6   6  -2      821.10      800.95     17.52 o 
   7   6  -2      898.73      908.03     19.66 o 
   8   6  -2      447.31      445.46     11.36 o 
   9   6  -2      194.42      196.59     13.32 o 
  10   6  -2      414.53      388.96     10.73 o 
  11   6  -2      212.09      205.11      7.80 o 
  12   6  -2      306.59      321.53     10.19 o 
  13   6  -2      253.96      273.71      9.57 o 
 -12   7  -2      247.58      252.00      9.33 o 
 -11   7  -2      273.38      280.47      9.42 o 
 -10   7  -2      320.13      307.36      7.94 o 
  -9   7  -2      333.38      315.10      7.81 o 
  -8   7  -2      374.12      357.55      7.27 o 
  -7   7  -2      332.36      337.66      7.94 o 
  -6   7  -2      140.27      125.85      4.68 o 
  -5   7  -2      453.00      435.91     20.97 o 
  -4   7  -2     1174.11     1168.25     20.57 o 
  -3   7  -2      495.90      470.81      9.47 o 
  -2   7  -2      744.90      731.32     11.35 o 
  -1   7  -2      513.91      466.84      7.93 o 
   0   7  -2      940.68      925.64     13.93 o 
   1   7  -2      627.36      641.01      9.01 o 
   2   7  -2     2730.77     2723.16     37.65 o 
   3   7  -2      761.75      757.36     11.68 o 
   4   7  -2      131.31      132.06      3.73 o 
   5   7  -2       42.06       39.13      3.47 o 
   6   7  -2       96.29       95.34      4.86 o 
   7   7  -2       11.10        9.68      3.16 o 
   8   7  -2     1359.72     1357.30     28.33 o 
   9   7  -2      255.42      230.21      7.94 o 
  10   7  -2       65.61       57.03      4.79 o 
  11   7  -2      137.43      136.92      6.72 o 
  12   7  -2      170.29      177.60      7.72 o 
  13   7  -2       43.32       46.54      5.40 o 
 -11   8  -2      324.40      302.04     14.20 o 
 -10   8  -2      147.80      155.81      7.17 o 
  -9   8  -2      161.63      156.58     11.57 o 
  -8   8  -2      324.26      315.38      8.28 o 
  -7   8  -2      113.81      109.53      6.15 o 
  -6   8  -2      399.54      397.52     11.22 o 
  -5   8  -2      460.64      468.77     12.59 o 
  -4   8  -2      613.12      583.71     15.29 o 
  -3   8  -2      734.44      703.04     20.20 o 
  -2   8  -2      247.33      215.75      7.65 o 
  -1   8  -2      271.47      266.54      5.53 o 
   0   8  -2      288.82      280.14      5.76 o 
   1   8  -2      764.87      785.73     12.32 o 
   2   8  -2      489.32      484.37      8.33 o 
   3   8  -2     1181.02     1169.66     17.27 o 
   4   8  -2       18.80       21.47      2.59 o 
   5   8  -2       57.85       52.91      4.02 o 
   6   8  -2      104.62       98.49      5.40 o 
   7   8  -2      578.42      577.15     20.20 o 
   8   8  -2      141.99      149.21     11.36 o 
   9   8  -2      114.18      107.76      6.10 o 
  10   8  -2       62.12       63.76      5.17 o 
  11   8  -2        6.48        9.09      4.09 o 
  12   8  -2        6.28       11.90      4.48 o 
 -10   9  -2      214.75      239.04      9.18 o 
  -9   9  -2      379.44      392.30     11.79 o 
  -8   9  -2       57.55       54.86      4.30 o 
  -7   9  -2      575.26      538.98     14.58 o 
  -6   9  -2      250.47      263.82      9.36 o 
  -5   9  -2     1115.20     1079.52     27.95 o 
  -4   9  -2       32.81       35.90      5.46 o 
  -3   9  -2      330.52      326.64     15.29 o 
  -2   9  -2       86.26       71.54      6.88 o 
  -1   9  -2      848.15      785.87     18.22 o 
   0   9  -2      275.23      270.52      7.02 o 
   1   9  -2      616.76      619.26     10.34 o 
   2   9  -2      111.83       99.86      3.47 o 
   3   9  -2      422.49      426.97      9.13 o 
   4   9  -2        8.95        9.10      3.14 o 
   5   9  -2      297.38      298.69     10.48 o 
   6   9  -2       66.47       71.61      4.94 o 
   7   9  -2      591.69      616.49     15.12 o 
   8   9  -2       36.79       44.21      4.71 o 
   9   9  -2        2.31       -1.23      3.78 o 
  10   9  -2       57.08       54.97      5.33 o 
  11   9  -2       21.02       31.99      5.02 o 
  -9  10  -2      198.68      182.88      8.46 o 
  -8  10  -2      173.26      168.95      9.71 o 
  -7  10  -2      134.19      142.04      7.76 o 
  -6  10  -2      211.07      193.70      8.49 o 
  -5  10  -2       45.23       52.29      5.13 o 
  -4  10  -2      741.57      706.11     18.15 o 
  -3  10  -2      334.28      334.26     10.76 o 
  -2  10  -2      293.93      283.57      9.51 o 
  -1  10  -2      497.56      465.80     14.96 o 
   0  10  -2      260.29      256.61      9.06 o 
   1  10  -2      329.13      316.21     10.09 o 
   2  10  -2      535.21      515.08     10.93 o 
   3  10  -2      185.98      192.21      5.30 o 
   4  10  -2      121.23      130.18      6.18 o 
   5  10  -2      256.42      248.67     10.37 o 
   6  10  -2      205.05      203.45      8.03 o 
   7  10  -2      329.30      327.25     10.42 o 
   8  10  -2      272.09      282.35      9.81 o 
   9  10  -2      258.39      268.76     12.45 o 
  -7  11  -2       76.10       64.84      5.11 o 
  -6  11  -2       76.17       65.75      6.03 o 
  -5  11  -2       57.88       63.23      5.81 o 
  -4  11  -2      251.09      250.25      9.58 o 
  -3  11  -2       13.66       14.15      4.51 o 
  -2  11  -2      587.06      557.83     25.33 o 
  -1  11  -2      108.14      102.70     11.14 o 
   0  11  -2      105.81      102.42      6.24 o 
   1  11  -2      130.92      127.84     12.67 o 
   2  11  -2      554.92      564.73     14.96 o 
   3  11  -2        4.70        1.33      4.91 o 
   4  11  -2      367.92      357.56      8.78 o 
   5  11  -2       46.45       43.36      4.93 o 
   6  11  -2      336.87      347.12     12.45 o 
   7  11  -2       40.28       49.96      5.47 o 
   8  11  -2      598.12      586.75     15.67 o 
  -5  12  -2       20.37       23.82      5.57 o 
  -4  12  -2       54.44       56.05      9.50 o 
  -3  12  -2      305.13      335.08     23.91 o 
  -2  12  -2      151.18      159.46      8.27 o 
  -1  12  -2      116.28      104.87     11.14 o 
   0  12  -2       88.04       95.34     12.89 o 
   1  12  -2       22.88       25.65      4.86 o 
   2  12  -2      100.51      101.35     10.59 o 
   3  12  -2      662.33      701.69     24.90 o 
   4  12  -2       96.17       77.97      8.95 o 
   5  12  -2      332.16      346.32      9.24 o 
 -15   0  -1      401.95      381.09     17.91 o 
 -13   0  -1      306.02      291.33     14.20 o 
 -11   0  -1     1027.58      979.27     31.67 o 
  -9   0  -1      254.27      247.66     10.92 o 
  -7   0  -1     2509.73     2425.34     55.00 o 
  -5   0  -1     5774.78     5816.56    175.41 o 
  -3   0  -1     2373.22     2441.14     56.25 o 
   3   0  -1       38.08       47.83      3.28 o 
   5   0  -1    11154.68    11508.13    297.23 o 
   7   0  -1     2748.35     2740.40     90.96 o 
   9   0  -1     1917.68     1827.17     35.43 o 
  11   0  -1      208.50      209.32      8.52 o 
  13   0  -1      107.17      108.32      8.30 o 
  15   0  -1      639.60      662.82     22.93 o 
 -15   1  -1       49.13       57.01      5.94 o 
 -14   1  -1      184.97      169.16      8.11 o 
 -13   1  -1      274.20      284.93      9.88 o 
 -12   1  -1      974.34      980.48     22.62 o 
 -11   1  -1      900.57      926.65     21.16 o 
 -10   1  -1      409.05      405.20      8.77 o 
  -9   1  -1      123.21      116.72      4.35 o 
  -8   1  -1      438.39      428.73      8.65 o 
  -7   1  -1      493.15      476.37     10.18 o 
  -6   1  -1     7748.02     7873.92    115.91 o 
  -5   1  -1      857.10      871.49     15.58 o 
  -4   1  -1     2059.21     2300.41     36.07 o 
  -3   1  -1     1658.92     1710.42     19.31 o 
  -2   1  -1     4248.18     4456.04     54.34 o 
  -1   1  -1    10554.33    10663.60    145.99 o 
   1   1  -1     4715.39     4888.00     76.33 o 
   2   1  -1    10036.31    10864.29    196.48 o 
   3   1  -1     2005.30     2050.53     31.64 o 
   4   1  -1     2070.59     2101.76     32.40 o 
   5   1  -1      396.14      407.09      7.21 o 
   6   1  -1     6965.74     7230.51    107.99 o 
   7   1  -1      452.72      489.37      8.53 o 
   8   1  -1      728.81      745.10     12.82 o 
   9   1  -1     1290.24     1311.35     21.31 o 
  10   1  -1      523.45      532.78      8.79 o 
  11   1  -1     1555.61     1538.11     24.96 o 
  12   1  -1        8.00       10.83      2.69 o 
  13   1  -1       86.78       92.27      5.33 o 
  14   1  -1      122.04      137.69      6.87 o 
  15   1  -1      149.67      154.80      7.56 o 
 -15   2  -1        6.99        8.76      4.38 o 
 -14   2  -1       19.05       27.85      4.71 o 
 -13   2  -1      140.81      145.86     10.59 o 
 -12   2  -1      547.47      577.69     11.96 o 
 -11   2  -1       31.49       28.31      2.97 o 
 -10   2  -1      350.68      361.69      8.10 o 
  -9   2  -1       30.35       29.29      2.50 o 
  -8   2  -1      946.34      937.59     16.64 o 
  -7   2  -1      714.75      701.61     10.75 o 
  -6   2  -1     2435.34     2290.37     28.70 o 
  -5   2  -1      151.83      171.39      3.66 o 
  -4   2  -1     1088.73     1099.40     25.85 o 
  -3   2  -1      760.27      820.43     17.59 o 
  -2   2  -1     8475.30     8597.86    106.00 o 
  -1   2  -1      965.96     1018.06     14.30 o 
   0   2  -1     6295.32     6522.46     87.56 o 
   1   2  -1     2161.89     2243.11     30.79 o 
   2   2  -1     5048.29     5076.93     68.12 o 
   3   2  -1      428.32      451.11      6.71 o 
   4   2  -1     6022.22     6043.51     95.17 o 
   5   2  -1     1130.45     1201.27     18.82 o 
   6   2  -1     2837.20     2694.50     42.98 o 
   7   2  -1      607.27      579.14     10.04 o 
   8   2  -1      497.28      509.21      9.16 o 
   9   2  -1      249.51      221.65      5.32 o 
  10   2  -1     1177.18     1201.42     24.39 o 
  11   2  -1      260.32      252.91      8.63 o 
  12   2  -1     1001.95     1018.68     17.74 o 
  13   2  -1       66.08       83.23      4.94 o 
  14   2  -1       79.42       82.00      5.71 o 
  15   2  -1       56.55       60.90      6.33 o 
 -14   3  -1      119.95      110.70      5.42 o 
 -13   3  -1      200.03      212.80      6.82 o 
 -12   3  -1       26.26       23.12      3.11 o 
 -11   3  -1      456.26      447.50     12.20 o 
 -10   3  -1      229.47      244.65     10.41 o 
  -9   3  -1     1768.55     1791.71     31.13 o 
  -8   3  -1      810.62      807.00     12.55 o 
  -7   3  -1     1290.66     1139.93     16.91 o 
  -6   3  -1      909.84      913.27     13.66 o 
  -5   3  -1      953.49      892.37     13.03 o 
  -4   3  -1     2772.62     2882.24     40.11 o 
  -3   3  -1     3341.75     3381.82     71.11 o 
  -2   3  -1     1027.35      997.61     18.52 o 
  -1   3  -1      126.39      136.77      2.71 o 
   0   3  -1      521.68      519.54      7.50 o 
   1   3  -1     8322.41     8634.32    115.97 o 
   2   3  -1     2069.73     2175.79     30.95 o 
   3   3  -1     6865.08     6740.45     91.19 o 
   4   3  -1     2312.96     2166.83     41.29 o 
   5   3  -1     1844.14     1546.48     24.84 o 
   6   3  -1       53.61       46.92      2.15 o 
   7   3  -1     2456.10     2358.79     36.89 o 
   8   3  -1      788.16      755.22     11.19 o 
   9   3  -1     1398.11     1410.13     45.64 o 
  10   3  -1      550.01      550.11     16.27 o 
  11   3  -1     1130.46     1119.50     23.70 o 
  12   3  -1        9.21        4.15      3.32 o 
  13   3  -1      372.56      366.45     10.66 o 
  14   3  -1       14.96       16.67      3.40 o 
  15   3  -1       83.19       92.13      6.17 o 
 -14   4  -1       85.51       89.41      4.92 o 
 -13   4  -1      237.98      238.51     14.21 o 
 -12   4  -1        2.00        2.08      2.58 o 
 -11   4  -1      551.82      561.70     11.42 o 
 -10   4  -1      683.34      644.41     12.56 o 
  -9   4  -1      588.62      580.03     13.11 o 
  -8   4  -1      769.20      758.01     15.67 o 
  -7   4  -1      341.23      322.51      6.13 o 
  -6   4  -1     1636.03     1623.18     24.18 o 
  -5   4  -1      748.01      674.08     10.38 o 
  -4   4  -1     1646.35     1606.66     26.45 o 
  -3   4  -1     1765.20     1615.53     41.92 o 
  -2   4  -1     1098.04     1109.02     27.39 o 
  -1   4  -1     3751.85     3700.29     52.16 o 
   0   4  -1      119.60      135.59      2.57 o 
   1   4  -1      698.12      704.06     10.26 o 
   2   4  -1     2685.16     2713.90     38.87 o 
   3   4  -1      519.07      492.97      9.61 o 
   4   4  -1     3693.93     3719.06     49.84 o 
   5   4  -1     2460.68     2392.38     49.36 o 
   6   4  -1     1580.18     1522.12     24.54 o 
   7   4  -1      310.36      287.15      5.99 o 
   8   4  -1     1449.91     1374.99     27.79 o 
   9   4  -1      465.99      437.16     10.96 o 
  10   4  -1     1387.40     1325.07     27.25 o 
  11   4  -1      855.59      850.35     20.42 o 
  12   4  -1      152.40      154.86      6.72 o 
  13   4  -1       12.52       13.67      4.01 o 
  14   4  -1      103.85      121.10      6.79 o 
 -14   5  -1      604.47      612.08     24.13 o 
 -13   5  -1       28.50       32.25      4.51 o 
 -12   5  -1      130.93      132.42      5.40 o 
 -11   5  -1      205.75      211.52      7.28 o 
 -10   5  -1      731.18      732.80     15.06 o 
  -9   5  -1      515.29      485.54      7.81 o 
  -8   5  -1      248.74      273.65      5.70 o 
  -7   5  -1      144.71      152.43      4.08 o 
  -6   5  -1       37.11       42.97      2.68 o 
  -5   5  -1     1395.31     1344.92     21.21 o 
  -4   5  -1     2733.07     2640.14     55.01 o 
  -3   5  -1       84.92       76.64      3.81 o 
  -2   5  -1     3206.49     3117.70     52.32 o 
  -1   5  -1     1633.83     1689.35     47.33 o 
   0   5  -1      961.29      976.54     12.50 o 
   1   5  -1     1247.19     1328.86     18.85 o 
   2   5  -1      108.95       87.42      2.59 o 
   3   5  -1     1553.27     1518.06     23.04 o 
   4   5  -1      801.08      830.80     11.96 o 
   5   5  -1       89.34       89.77      5.68 o 
   6   5  -1      426.01      398.29     14.09 o 
   7   5  -1      187.93      187.71      6.33 o 
   8   5  -1      175.07      163.33      5.94 o 
   9   5  -1      554.80      520.59     12.73 o 
  10   5  -1      480.87      494.36     12.35 o 
  11   5  -1      286.19      279.26      8.80 o 
  12   5  -1      175.26      195.40      7.72 o 
  13   5  -1       60.52       67.10     11.14 o 
  14   5  -1      316.36      330.76     10.73 o 
 -13   6  -1       76.65       80.57      9.39 o 
 -12   6  -1       80.03       69.17      7.86 o 
 -11   6  -1      114.47      109.70      6.09 o 
 -10   6  -1      347.37      315.30      8.20 o 
  -9   6  -1      926.85      874.33     16.45 o 
  -8   6  -1      677.74      623.69     12.16 o 
  -7   6  -1       97.40      103.29      4.94 o 
  -6   6  -1     1148.16     1091.12     19.14 o 
  -5   6  -1      757.47      715.03     13.18 o 
  -4   6  -1     1003.94     1009.21     17.71 o 
  -3   6  -1     2270.92     2184.27     35.97 o 
  -2   6  -1      129.42      112.40      3.98 o 
  -1   6  -1      169.87      171.03      3.82 o 
   0   6  -1      369.44      362.85      6.22 o 
   1   6  -1      176.02      181.92      4.02 o 
   2   6  -1      982.38      984.59     16.75 o 
   3   6  -1     1994.46     1994.79     27.64 o 
   4   6  -1      281.64      272.67      5.28 o 
   5   6  -1      103.40      111.89      4.03 o 
   6   6  -1      528.93      485.19     14.20 o 
   7   6  -1       23.59       19.68      3.09 o 
   8   6  -1      511.81      489.56     12.42 o 
   9   6  -1      700.00      689.64     15.82 o 
  10   6  -1       88.57       78.63      5.02 o 
  11   6  -1      276.96      285.25      9.11 o 
  12   6  -1      115.04      123.09      6.72 o 
  13   6  -1       78.33       84.10     11.47 o 
 -12   7  -1        9.63       18.22      4.14 o 
 -11   7  -1      140.19      139.58      6.86 o 
 -10   7  -1       30.47       31.04      2.88 o 
  -9   7  -1      419.71      410.89      9.46 o 
  -8   7  -1       28.35       26.35      3.31 o 
  -7   7  -1     1971.12     1874.66     31.56 o 
  -6   7  -1      288.38      277.58      6.90 o 
  -5   7  -1      216.09      207.39      5.55 o 
  -4   7  -1      177.91      176.68      6.92 o 
  -3   7  -1      378.57      376.51     13.54 o 
  -2   7  -1      623.72      625.69     11.49 o 
  -1   7  -1      307.28      313.48      5.91 o 
   0   7  -1     1258.58     1270.87     18.45 o 
   1   7  -1      929.27      912.12     15.82 o 
   2   7  -1      377.95      372.99      6.62 o 
   3   7  -1      719.00      705.38     13.14 o 
   4   7  -1      116.76      123.12      4.39 o 
   5   7  -1      231.37      215.78     11.25 o 
   6   7  -1      114.23      111.10      5.25 o 
   7   7  -1      602.74      593.66     14.12 o 
   8   7  -1       60.01       54.18      7.32 o 
   9   7  -1      254.20      239.71      8.10 o 
  10   7  -1       93.39       93.07     10.59 o 
  11   7  -1       27.11       21.43      4.80 o 
  12   7  -1      142.91      141.52      7.33 o 
  13   7  -1      204.78      206.72      8.72 o 
 -12   8  -1      117.94      109.41      8.95 o 
 -11   8  -1      288.77      293.95     13.98 o 
 -10   8  -1      126.66      124.33      5.71 o 
  -9   8  -1       31.91       34.32      4.46 o 
  -8   8  -1      524.16      491.89     13.52 o 
  -7   8  -1      480.05      476.74     12.66 o 
  -6   8  -1      472.01      440.96     12.28 o 
  -5   8  -1      441.59      420.09     11.91 o 
  -4   8  -1     1206.40     1159.16     47.94 o 
  -3   8  -1      423.15      411.05     11.50 o 
  -2   8  -1      245.33      228.69      8.02 o 
  -1   8  -1     2064.44     2079.96     34.54 o 
   0   8  -1      168.87      167.82      4.60 o 
   1   8  -1     3056.83     2996.97     37.16 o 
   2   8  -1     1429.00     1432.59     20.82 o 
   3   8  -1      193.86      198.47      5.59 o 
   4   8  -1      467.88      482.83      9.77 o 
   5   8  -1      241.10      233.44      7.49 o 
   6   8  -1      232.20      230.32      7.56 o 
   7   8  -1      548.44      518.63     13.20 o 
   8   8  -1      338.36      347.49     10.19 o 
   9   8  -1      228.93      213.66      8.74 o 
  10   8  -1       17.04       12.81      5.79 o 
  11   8  -1      254.92      253.45      9.18 o 
  12   8  -1       26.79       24.48      4.86 o 
 -10   9  -1      418.23      431.50     10.81 o 
  -9   9  -1       42.11       48.48      5.14 o 
  -8   9  -1      380.21      377.27     11.57 o 
  -7   9  -1      176.65      168.73      7.86 o 
  -6   9  -1      363.27      345.82     23.04 o 
  -5   9  -1       81.20       84.04      5.50 o 
  -4   9  -1     1536.65     1517.43     32.85 o 
  -3   9  -1      106.92      112.11      6.30 o 
  -2   9  -1     1168.96     1123.35     25.46 o 
  -1   9  -1      253.39      224.69      9.94 o 
   0   9  -1     1045.49     1059.95     18.90 o 
   1   9  -1      397.56      376.43      7.23 o 
   2   9  -1     1705.47     1678.76     24.28 o 
   3   9  -1        7.36       13.03      2.62 o 
   4   9  -1      635.22      628.91     28.72 o 
   5   9  -1      112.19      112.16      5.79 o 
   6   9  -1      682.15      672.05     15.90 o 
   7   9  -1       77.33       75.67      5.25 o 
   8   9  -1      867.18      814.43     19.45 o 
   9   9  -1      124.01      122.03     11.68 o 
  10   9  -1      222.52      224.79      8.87 o 
  11   9  -1       25.81       31.97      6.22 o 
  -9  10  -1      189.36      193.19      7.44 o 
  -8  10  -1      283.91      284.83     10.70 o 
  -7  10  -1      108.12      119.02      7.12 o 
  -6  10  -1       10.37        9.25      5.02 o 
  -5  10  -1      408.12      409.11     12.25 o 
  -4  10  -1      118.16      122.61      6.90 o 
  -3  10  -1      595.67      583.05     15.51 o 
  -2  10  -1       54.80       54.45      8.74 o 
  -1  10  -1      879.40      892.47     22.60 o 
   0  10  -1       26.35       23.13      6.99 o 
   1  10  -1     1099.62     1083.47     19.55 o 
   2  10  -1      192.53      190.26      8.33 o 
   3  10  -1      338.55      341.73      8.32 o 
   4  10  -1       76.09       83.03      5.17 o 
   5  10  -1      313.44      297.21      9.34 o 
   6  10  -1       62.25       81.48      6.33 o 
   7  10  -1      765.73      749.14     19.22 o 
   8  10  -1       36.73       34.14      5.02 o 
   9  10  -1      286.07      287.99     10.19 o 
  -8  11  -1       17.78       24.70      9.17 o 
  -7  11  -1      126.32      135.35      7.97 o 
  -6  11  -1       98.58      112.63      6.92 o 
  -5  11  -1       17.64       14.36      4.62 o 
  -4  11  -1       49.42       39.01      5.68 o 
  -3  11  -1      381.36      369.09     11.88 o 
  -2  11  -1        1.10        1.71      4.04 o 
  -1  11  -1      134.59      135.42     15.72 o 
   0  11  -1      142.80      144.40      7.37 o 
   1  11  -1       23.40       28.10      4.54 o 
   2  11  -1      106.01      117.13      5.41 o 
   3  11  -1      391.73      411.59     11.64 o 
   4  11  -1       12.80        9.85      3.85 o 
   5  11  -1        2.80        3.64      3.82 o 
   6  11  -1       56.55       54.88      5.40 o 
   7  11  -1       80.75       83.41      6.25 o 
   8  11  -1        5.46        6.63      4.47 o 
  -5  12  -1       14.78       15.92      4.98 o 
  -4  12  -1       96.84      106.13      7.32 o 
  -3  12  -1      121.86      125.36     11.79 o 
  -2  12  -1      298.50      290.77     10.67 o 
  -1  12  -1        9.62       10.80      4.60 o 
   0  12  -1       29.64       37.92      5.16 o 
   1  12  -1        8.97        6.99      6.33 o 
   2  12  -1      202.56      205.85      9.10 o 
   3  12  -1      137.99      165.76     11.79 o 
   4  12  -1      107.44       98.51      8.84 o 
   5  12  -1       22.44       16.12      4.76 o 
 -14   0   0      159.14      179.08     11.57 o 
 -12   0   0     2282.73     2247.90     68.14 o 
 -10   0   0     2103.40     2087.60     62.02 o 
  -8   0   0      497.60      486.58     16.60 o 
  -6   0   0     5551.54     5726.18    136.97 o 
  -4   0   0      172.76      147.22      4.95 o 
  -2   0   0     7527.96     7727.72    148.96 o 
   2   0   0     7475.34     8111.71    207.91 o 
   4   0   0      186.27      165.76      5.68 o 
   6   0   0     5553.64     6066.91    153.97 o 
   8   0   0      472.72      482.10     10.81 o 
  10   0   0     2124.61     2164.55     49.90 o 
  12   0   0     2320.80     2381.56     63.99 o 
  14   0   0      156.13      170.78     10.48 o 
 -15   1   0       54.50       53.18      5.71 o 
 -14   1   0       55.40       46.83      5.24 o 
 -13   1   0      567.14      544.15     14.98 o 
 -12   1   0      222.33      213.33      8.18 o 
 -11   1   0      534.01      518.16     13.51 o 
 -10   1   0      542.35      526.03     10.58 o 
  -9   1   0      357.10      354.72      7.75 o 
  -8   1   0       57.67       46.27      3.32 o 
  -7   1   0     1556.99     1615.38     23.11 o 
  -6   1   0     2347.23     2292.19     32.34 o 
  -5   1   0     1456.77     1442.75     20.51 o 
  -4   1   0     2742.25     2984.09     41.03 o 
  -3   1   0     4044.43     4228.93     57.70 o 
  -2   1   0     5423.15     5544.65     76.20 o 
  -1   1   0    19075.57    16745.79    650.65 o 
   1   1   0    19017.85    15955.56   1137.49 o 
   2   1   0     5495.87     5610.91     84.08 o 
   3   1   0     4041.02     4176.57     63.61 o 
   4   1   0     2698.65     2945.88     45.17 o 
   5   1   0     1453.03     1451.09     22.61 o 
   6   1   0     2354.56     2330.74     44.36 o 
   7   1   0     1549.55     1648.43     25.68 o 
   8   1   0       54.96       41.91      2.30 o 
   9   1   0      348.18      349.62      7.78 o 
  10   1   0      538.75      526.10      8.59 o 
  11   1   0      536.27      514.33     10.13 o 
  12   1   0      224.77      218.45      6.05 o 
  13   1   0      585.76      566.17     13.82 o 
  14   1   0       51.13       47.05     10.92 o 
  15   1   0       56.06       48.24      5.24 o 
 -15   2   0      154.15      151.44      8.26 o 
 -14   2   0       51.97       52.49      6.77 o 
 -13   2   0       48.03       42.14      4.86 o 
 -12   2   0      256.92      253.25      7.08 o 
 -11   2   0      195.09      202.80      5.98 o 
 -10   2   0     1167.99     1219.40     21.25 o 
  -9   2   0       78.88       76.98      3.53 o 
  -8   2   0      503.22      540.81      8.78 o 
  -7   2   0      798.54      788.31     15.82 o 
  -6   2   0      675.77      682.69     10.45 o 
  -5   2   0     3993.28     3955.04     54.43 o 
  -4   2   0      424.72      449.68      8.16 o 
  -3   2   0     4275.63     4520.83     88.62 o 
  -2   2   0     6387.42     6550.12     89.63 o 
  -1   2   0     2553.90     2556.97     31.68 o 
   0   2   0     4912.50     5244.91     81.93 o 
   1   2   0     2612.68     2613.29     34.93 o 
   2   2   0     6372.06     6573.26     88.15 o 
   3   2   0     4288.87     4611.24     66.22 o 
   4   2   0      432.29      462.41     11.96 o 
   5   2   0     3943.43     3923.60     59.96 o 
   6   2   0      669.94      686.14     11.43 o 
   7   2   0      819.65      806.20     28.34 o 
   8   2   0      498.40      537.29      9.66 o 
   9   2   0       67.72       68.22      3.94 o 
  10   2   0     1177.36     1220.92     24.86 o 
  11   2   0      187.60      196.31      6.95 o 
  12   2   0      261.26      259.06      6.72 o 
  13   2   0       51.96       45.74      3.65 o 
  14   2   0       50.11       57.80      5.10 o 
  15   2   0      143.72      142.67      7.41 o 
 -15   3   0      133.97      130.71      7.94 o 
 -14   3   0      126.98      126.75      5.80 o 
 -13   3   0       80.80       77.69      4.42 o 
 -12   3   0      281.73      264.13      7.17 o 
 -11   3   0      831.99      846.70     21.84 o 
 -10   3   0      218.56      226.25      6.07 o 
  -9   3   0      135.35      124.27      4.40 o 
  -8   3   0      224.79      215.06      4.77 o 
  -7   3   0      224.94      206.97      4.50 o 
  -6   3   0      236.34      241.06      5.86 o 
  -5   3   0      136.68      102.87      3.09 o 
  -4   3   0     2379.02     2443.40     37.92 o 
  -3   3   0      704.19      803.65     14.07 o 
  -2   3   0     1200.54     1310.63     18.66 o 
  -1   3   0       63.50       75.44      4.36 o 
   0   3   0       27.33       22.71      1.51 o 
   1   3   0       63.20       68.97      2.73 o 
   2   3   0     1227.18     1341.30     18.47 o 
   3   3   0      704.55      801.49     15.67 o 
   4   3   0     2335.58     2463.96     53.93 o 
   5   3   0      127.83      104.94      2.84 o 
   6   3   0      217.22      221.00      6.38 o 
   7   3   0      233.96      218.17      6.28 o 
   8   3   0      208.96      201.57      6.41 o 
   9   3   0      129.72      115.22      5.17 o 
  10   3   0      212.80      217.23      7.10 o 
  11   3   0      824.78      811.73     18.22 o 
  12   3   0      279.18      255.22     13.43 o 
  13   3   0       83.27       73.04      5.24 o 
  14   3   0      118.26      120.60      5.46 o 
  15   3   0      132.14      145.19      9.61 o 
 -14   4   0       64.08       75.86      5.84 o 
 -13   4   0      132.85      132.93      5.65 o 
 -12   4   0       78.93       80.95      5.68 o 
 -11   4   0       67.34       77.15      3.97 o 
 -10   4   0     1844.40     1750.84     29.20 o 
  -9   4   0       74.55       76.25      3.24 o 
  -8   4   0      692.29      620.76     10.15 o 
  -7   4   0      384.50      348.82      6.35 o 
  -6   4   0      936.02      909.74     14.37 o 
  -5   4   0      831.25      784.89     15.48 o 
  -4   4   0      325.14      263.84      4.81 o 
  -3   4   0     1067.42     1141.89     21.18 o 
  -2   4   0      813.26      722.29     14.28 o 
  -1   4   0     1150.81     1295.12     33.34 o 
   0   4   0     2262.93     2278.69     36.84 o 
   1   4   0     1157.83     1275.64     21.50 o 
   2   4   0      852.54      763.29     12.64 o 
   3   4   0     1069.43     1167.46     24.37 o 
   4   4   0      318.92      264.42      5.93 o 
   5   4   0      828.88      797.64     16.68 o 
   6   4   0      960.39      930.88     23.70 o 
   7   4   0      375.03      333.16      8.64 o 
   8   4   0      702.90      616.49     13.90 o 
   9   4   0       75.01       77.82      6.33 o 
  10   4   0     1835.02     1695.66     51.87 o 
  11   4   0       64.94       70.65      4.79 o 
  12   4   0       78.96       71.23      5.02 o 
  13   4   0      130.30      129.98      6.72 o 
  14   4   0       69.70       73.24      5.62 o 
 -14   5   0      157.64      158.96      7.92 o 
 -13   5   0      204.73      215.61      8.80 o 
 -12   5   0      353.77      371.43      8.98 o 
 -11   5   0      358.43      339.33      8.19 o 
 -10   5   0      103.54      109.34      4.75 o 
  -9   5   0     2238.37     2132.65     30.78 o 
  -8   5   0      446.64      451.79      7.99 o 
  -7   5   0      833.61      847.20     12.99 o 
  -6   5   0     1831.85     1846.21     26.40 o 
  -5   5   0      855.69      795.90     12.13 o 
  -4   5   0     1737.48     1736.45     24.76 o 
  -3   5   0     2171.54     2070.15     38.46 o 
  -2   5   0      537.71      583.78     10.14 o 
  -1   5   0      490.58      447.41      7.17 o 
   0   5   0     1989.67     2043.99     28.39 o 
   1   5   0      502.52      460.07      6.31 o 
   2   5   0      544.88      588.88     10.34 o 
   3   5   0     2203.82     2121.35     29.03 o 
   4   5   0     1726.32     1734.50     24.90 o 
   5   5   0      851.35      783.80     21.42 o 
   6   5   0     1840.55     1828.28     35.82 o 
   7   5   0      837.20      807.68     17.68 o 
   8   5   0      451.00      434.70     11.90 o 
   9   5   0     2244.63     2110.12     46.84 o 
  10   5   0      103.90      109.49      5.63 o 
  11   5   0      343.85      325.29      9.81 o 
  12   5   0      358.42      362.28     12.78 o 
  13   5   0      207.78      219.76     10.05 o 
  14   5   0      156.23      166.60      7.95 o 
 -13   6   0      451.40      469.05     13.34 o 
 -12   6   0       12.18        9.02      3.72 o 
 -11   6   0      378.44      408.09     11.57 o 
 -10   6   0      432.53      431.31      9.57 o 
  -9   6   0      134.96      140.66      5.10 o 
  -8   6   0     1154.88     1096.79     19.59 o 
  -7   6   0     1109.85     1093.72     16.55 o 
  -6   6   0      170.04      157.31      4.03 o 
  -5   6   0     2080.10     2078.89     29.66 o 
  -4   6   0     1739.67     1737.74     24.97 o 
  -3   6   0     2287.59     2217.59     31.08 o 
  -2   6   0     1144.62     1096.80     16.01 o 
  -1   6   0     1211.15     1166.44     19.82 o 
   0   6   0        6.52        6.93      1.24 o 
   1   6   0     1214.77     1192.76     17.05 o 
   2   6   0     1143.28     1107.84     19.81 o 
   3   6   0     2284.41     2194.08     30.65 o 
   4   6   0     1767.79     1753.45     28.54 o 
   5   6   0     2096.80     2084.49     41.68 o 
   6   6   0      161.41      151.33      5.71 o 
   7   6   0     1121.52     1083.71     22.69 o 
   8   6   0     1156.54     1097.12     23.00 o 
   9   6   0      128.33      124.60      6.02 o 
  10   6   0      437.60      416.98     11.57 o 
  11   6   0      381.98      412.13     11.42 o 
  12   6   0       10.83        5.47      3.92 o 
  13   6   0      450.84      469.86     18.78 o 
 -12   7   0      310.48      350.88     10.88 o 
 -11   7   0        5.28        7.19      3.61 o 
 -10   7   0      273.16      271.45      7.46 o 
  -9   7   0      702.25      714.14     13.91 o 
  -8   7   0      763.23      757.58     14.44 o 
  -7   7   0       59.31       63.88      8.95 o 
  -6   7   0      167.02      157.70      6.61 o 
  -5   7   0      241.31      219.78     11.36 o 
  -4   7   0      285.41      272.42      8.86 o 
  -3   7   0     1128.73     1067.50     35.82 o 
  -2   7   0     2179.91     2136.78     44.07 o 
  -1   7   0      160.38      142.81      6.08 o 
   0   7   0      493.03      519.43      8.62 o 
   1   7   0      159.56      154.20      3.85 o 
   2   7   0     2151.70     2161.91     30.22 o 
   3   7   0     1125.56     1101.37     18.80 o 
   4   7   0      298.87      307.74      9.72 o 
   5   7   0      243.30      214.86      6.87 o 
   6   7   0      154.72      139.09      6.44 o 
   7   7   0       59.35       66.39      4.48 o 
   8   7   0      759.86      742.40     16.98 o 
   9   7   0      698.32      674.37     16.28 o 
  10   7   0      285.98      286.57     12.99 o 
  11   7   0        5.63        8.84      4.02 o 
  12   7   0      307.88      322.78     14.20 o 
 -12   8   0      113.09      128.20      9.83 o 
 -11   8   0        4.81       12.23      5.02 o 
 -10   8   0        2.89        3.15      3.62 o 
  -9   8   0      136.18      138.26      7.08 o 
  -8   8   0      101.49      115.71      9.06 o 
  -7   8   0      422.37      403.64     15.40 o 
  -6   8   0      158.26      166.76     11.14 o 
  -5   8   0      834.35      817.78     19.18 o 
  -4   8   0      145.00      136.38      6.55 o 
  -3   8   0      464.11      463.95     23.37 o 
  -2   8   0      400.57      365.95     15.18 o 
  -1   8   0      424.43      420.49     11.20 o 
   0   8   0        5.18        2.93      2.15 o 
   1   8   0      407.40      397.43      6.54 o 
   2   8   0      384.58      350.42      7.84 o 
   3   8   0      458.93      455.14      9.41 o 
   4   8   0      152.08      153.00      5.05 o 
   5   8   0      848.31      808.04     17.83 o 
   6   8   0      150.20      155.97      8.52 o 
   7   8   0      419.76      407.00     10.96 o 
   8   8   0       99.98      107.98      5.94 o 
   9   8   0      136.01      139.64      6.72 o 
  10   8   0        2.65       -0.94      3.78 o 
  11   8   0        5.93        9.21      4.24 o 
  12   8   0      106.46      104.17      6.72 o 
 -11   9   0       11.59       11.36      5.68 o 
 -10   9   0        2.34        2.52      4.03 o 
  -9   9   0      108.67      133.46      7.40 o 
  -8   9   0       76.87       84.34      5.82 o 
  -7   9   0      821.84      840.75     20.21 o 
  -6   9   0       25.50       30.92      5.90 o 
  -5   9   0      830.84      803.60     19.68 o 
  -4   9   0       38.51       37.11      4.41 o 
  -3   9   0      133.38      130.43      9.39 o 
  -2   9   0       31.12       30.99      4.14 o 
  -1   9   0      377.55      365.98      9.79 o 
   0   9   0       30.74       25.59      3.34 o 
   1   9   0      360.29      352.14      8.22 o 
   2   9   0       30.22       33.27      3.01 o 
   3   9   0      130.27      114.99      6.98 o 
   4   9   0       39.52       33.90      3.85 o 
   5   9   0      843.71      840.37     18.37 o 
   6   9   0       24.74       25.37      4.37 o 
   7   9   0      803.95      817.44     18.99 o 
   8   9   0       75.23       74.93      5.48 o 
   9   9   0      105.12      109.48      8.08 o 
  10   9   0        2.60        1.64      4.48 o 
  11   9   0       11.91       12.65      4.54 o 
  -9  10   0      396.03      429.98     13.18 o 
  -8  10   0      125.13      124.51      7.28 o 
  -7  10   0       68.82       72.28      5.88 o 
  -6  10   0       34.06       46.31      5.03 o 
  -5  10   0      159.08      158.60      7.76 o 
  -4  10   0      226.22      227.47      8.86 o 
  -3  10   0      465.42      450.06     13.03 o 
  -2  10   0      535.06      497.75     28.39 o 
  -1  10   0      244.68      208.24      8.52 o 
   0  10   0      127.94      114.78      7.80 o 
   1  10   0      246.76      238.87      6.68 o 
   2  10   0      531.84      519.42     11.00 o 
   3  10   0      468.39      470.03     10.09 o 
   4  10   0      235.64      235.18      8.03 o 
   5  10   0      158.65      161.48      7.03 o 
   6  10   0       31.13       33.88      4.54 o 
   7  10   0       71.21       67.45      5.48 o 
   8  10   0      123.65      114.43      6.72 o 
   9  10   0      401.60      398.56     15.40 o 
  -8  11   0      722.07      740.88     19.40 o 
  -7  11   0       27.30       26.04      6.44 o 
  -6  11   0       62.94       60.41      5.82 o 
  -5  11   0        4.15        1.67      6.77 o 
  -4  11   0      494.46      489.14     24.46 o 
  -3  11   0       22.85       13.97      4.80 o 
  -2  11   0      879.01      841.69     20.96 o 
  -1  11   0       29.28       30.42      4.66 o 
   0  11   0       15.96       13.52      4.19 o 
   1  11   0       27.71       25.88      4.60 o 
   2  11   0      877.99      883.83     16.76 o 
   3  11   0       23.34       19.42      3.30 o 
   4  11   0      504.48      493.97     13.13 o 
   5  11   0        4.77        6.40      3.98 o 
   6  11   0       63.16       64.16      5.55 o 
   7  11   0       25.93       20.85      4.78 o 
   8  11   0      726.94      715.36     18.30 o 
  -5  12   0      379.61      387.36     12.87 o 
  -4  12   0        1.11        2.11      8.63 o 
  -3  12   0      613.09      610.17     24.35 o 
  -2  12   0      116.50      127.95     14.20 o 
  -1  12   0      194.35      201.92     27.95 o 
   0  12   0      109.58      105.39      6.77 o 
   1  12   0      197.27      189.39     12.78 o 
   2  12   0      116.77      129.96     17.25 o 
   3  12   0      612.97      636.72     16.12 o 
   4  12   0        1.27       -0.85      3.31 o 
   5  12   0      383.44      396.69     18.67 o 
 -15   0   1      658.83      644.91     25.11 o 
 -13   0   1       96.60      114.00      9.17 o 
 -11   0   1      201.50      192.40     10.70 o 
  -9   0   1     1946.97     1824.88     53.29 o 
  -7   0   1     2731.01     2748.77     52.17 o 
  -5   0   1    11198.21    11189.96    257.11 o 
  -3   0   1       45.74       61.62      4.59 o 
   3   0   1     2355.81     2419.12     65.08 o 
   5   0   1     5815.20     6256.47    156.59 o 
   7   0   1     2543.34     2487.01     86.48 o 
   9   0   1      236.26      233.18      8.52 o 
  11   0   1     1016.86      996.30     29.48 o 
  13   0   1      297.18      297.01     13.10 o 
  15   0   1      386.65      355.32     15.72 o 
 -15   1   1      153.46      151.46      8.26 o 
 -14   1   1      127.11      141.76      7.64 o 
 -13   1   1       84.96       77.15      6.99 o 
 -12   1   1        7.27       10.88      3.54 o 
 -11   1   1     1546.59     1512.73     32.66 o 
 -10   1   1      538.07      554.55     12.32 o 
  -9   1   1     1310.80     1308.64     22.30 o 
  -8   1   1      756.83      764.02     13.56 o 
  -7   1   1      432.66      457.80      8.99 o 
  -6   1   1     6963.35     7067.77     97.86 o 
  -5   1   1      405.82      414.47      6.57 o 
  -4   1   1     2067.96     2126.21     29.42 o 
  -3   1   1     2028.29     2087.59     28.67 o 
  -2   1   1    10109.79    10533.99    169.52 o 
  -1   1   1     4668.20     4738.32     76.24 o 
   0   1   1     4783.38     3869.68    104.17 o 
   1   1   1    10628.64    10691.44    205.38 o 
   2   1   1     4179.15     4350.17     81.43 o 
   3   1   1     1649.77     1664.83     25.97 o 
   4   1   1     2115.26     2309.45     47.35 o 
   5   1   1      850.32      863.79     18.52 o 
   6   1   1     7782.23     8032.45    171.10 o 
   7   1   1      508.65      504.50      8.74 o 
   8   1   1      417.09      424.40      7.98 o 
   9   1   1      125.39      126.59      3.94 o 
  10   1   1      391.17      400.40      8.24 o 
  11   1   1      905.57      917.35     16.05 o 
  12   1   1      965.31      971.40     21.00 o 
  13   1   1      282.71      284.29      9.03 o 
  14   1   1      174.51      158.54      7.64 o 
  15   1   1       46.76       56.04      5.48 o 
 -15   2   1       57.40       61.11      6.02 o 
 -14   2   1       80.11       89.54      7.64 o 
 -13   2   1       66.84       73.54      5.48 o 
 -12   2   1      999.22     1015.95     18.68 o 
 -11   2   1      259.69      257.73      6.87 o 
 -10   2   1     1172.05     1182.45     28.39 o 
  -9   2   1      250.79      212.15      7.18 o 
  -8   2   1      487.04      493.51      8.37 o 
  -7   2   1      610.44      569.90      9.19 o 
  -6   2   1     2800.39     2664.78     37.43 o 
  -5   2   1     1122.58     1172.31     17.09 o 
  -4   2   1     6037.23     5992.31     79.40 o 
  -3   2   1      432.49      461.59     11.97 o 
  -2   2   1     5043.78     5025.90     69.28 o 
  -1   2   1     2178.99     2305.23     31.31 o 
   0   2   1     6259.64     6490.16    101.96 o 
   1   2   1      964.34     1014.11     20.05 o 
   2   2   1     8606.95     8884.72    134.74 o 
   3   2   1      766.98      851.88     13.71 o 
   4   2   1     1038.81     1069.07     25.91 o 
   5   2   1      156.32      177.06      3.13 o 
   6   2   1     2443.42     2263.57     44.59 o 
   7   2   1      705.01      692.77     11.80 o 
   8   2   1      979.40      970.30     15.80 o 
   9   2   1       31.41       30.67      3.09 o 
  10   2   1      344.76      348.13      9.34 o 
  11   2   1       30.77       26.27      3.54 o 
  12   2   1      557.08      567.79     11.31 o 
  13   2   1      138.56      138.03      6.64 o 
  14   2   1       22.00       18.15      4.40 o 
  15   2   1        6.58        8.15      4.32 o 
 -15   3   1       80.97       84.77      6.55 o 
 -14   3   1       13.49       14.33      3.34 o 
 -13   3   1      370.01      378.10      9.22 o 
 -12   3   1        9.90        9.59      2.82 o 
 -11   3   1     1136.20     1136.06     20.20 o 
 -10   3   1      549.58      558.81     11.13 o 
  -9   3   1     1396.29     1418.67     24.02 o 
  -8   3   1      772.16      746.10     11.81 o 
  -7   3   1     2435.24     2350.81     33.31 o 
  -6   3   1       55.36       43.59      2.01 o 
  -5   3   1     1842.30     1540.78     21.99 o 
  -4   3   1     2326.89     2139.14     30.11 o 
  -3   3   1     6873.69     6757.82    109.70 o 
  -2   3   1     2036.29     2153.04     30.08 o 
  -1   3   1     8277.39     8654.91    118.06 o 
   0   3   1      505.59      494.27     10.27 o 
   1   3   1      109.78      117.83      2.92 o 
   2   3   1     1032.95     1042.77     21.17 o 
   3   3   1     3341.33     3458.13     66.16 o 
   4   3   1     2730.71     2892.54     55.64 o 
   5   3   1      931.20      866.02     16.27 o 
   6   3   1      902.43      912.22     20.69 o 
   7   3   1     1309.07     1147.25     22.85 o 
   8   3   1      826.83      828.08     17.29 o 
   9   3   1     1785.30     1786.45     35.13 o 
  10   3   1      222.67      218.99      9.17 o 
  11   3   1      464.58      444.01     12.34 o 
  12   3   1       27.41       21.09      3.85 o 
  13   3   1      203.88      206.48      7.95 o 
  14   3   1      124.62      131.06      6.87 o 
 -14   4   1      102.77      120.03      5.80 o 
 -13   4   1       10.19       15.39      3.15 o 
 -12   4   1      155.60      152.31      5.62 o 
 -11   4   1      858.02      869.44     16.17 o 
 -10   4   1     1379.24     1335.84     23.02 o 
  -9   4   1      457.63      446.45      8.05 o 
  -8   4   1     1449.98     1403.08     20.56 o 
  -7   4   1      291.89      272.56      5.55 o 
  -6   4   1     1583.54     1545.42     22.20 o 
  -5   4   1     2474.48     2400.00     33.70 o 
  -4   4   1     3696.44     3613.19     50.76 o 
  -3   4   1      507.90      474.61      7.53 o 
  -2   4   1     2674.30     2713.16     37.60 o 
  -1   4   1      683.02      703.00     10.27 o 
   0   4   1      124.34      136.20      3.21 o 
   1   4   1     3768.24     3671.84     58.05 o 
   2   4   1     1077.15     1120.64     23.93 o 
   3   4   1     1740.71     1597.34     29.06 o 
   4   4   1     1649.47     1593.90     22.26 o 
   5   4   1      740.54      676.52     10.00 o 
   6   4   1     1653.46     1581.59     31.34 o 
   7   4   1      362.69      341.94      8.49 o 
   8   4   1      777.49      754.09     28.17 o 
   9   4   1      592.65      570.26     13.43 o 
  10   4   1      694.51      649.14     14.90 o 
  11   4   1      546.28      540.79     13.51 o 
  12   4   1        2.42        2.50      4.59 o 
  13   4   1      250.84      253.10      8.88 o 
  14   4   1       82.89       78.11      6.00 o 
 -14   5   1      318.74      333.29      9.05 o 
 -13   5   1       62.34       76.79      4.38 o 
 -12   5   1      185.62      207.58      6.52 o 
 -11   5   1      281.42      279.02      7.30 o 
 -10   5   1      476.80      498.52     10.29 o 
  -9   5   1      561.89      536.64      9.30 o 
  -8   5   1      167.51      166.52      4.35 o 
  -7   5   1      188.55      192.07      4.59 o 
  -6   5   1      442.73      437.03      7.43 o 
  -5   5   1       86.29       78.49      2.61 o 
  -4   5   1      778.66      786.44     12.18 o 
  -3   5   1     1559.17     1512.86     21.61 o 
  -2   5   1      103.49       85.45      2.34 o 
  -1   5   1     1247.83     1331.00     24.89 o 
   0   5   1      954.40      967.05     16.23 o 
   1   5   1     1646.56     1709.22     23.79 o 
   2   5   1     3167.92     3100.00     42.50 o 
   3   5   1       83.96       72.09      2.47 o 
   4   5   1     2712.60     2608.45     36.06 o 
   5   5   1     1383.80     1336.47     29.05 o 
   6   5   1       37.46       39.85      3.16 o 
   7   5   1      141.67      148.52      5.71 o 
   8   5   1      247.77      264.13      7.95 o 
   9   5   1      509.50      498.95     12.12 o 
  10   5   1      723.85      704.19     34.94 o 
  11   5   1      206.84      191.66      7.49 o 
  12   5   1      129.20      135.59      6.64 o 
  13   5   1       30.23       29.22      4.78 o 
  14   5   1      610.02      656.70     23.15 o 
 -13   6   1       77.80       76.75      5.75 o 
 -12   6   1      111.33      120.64     10.05 o 
 -11   6   1      286.35      279.14      9.18 o 
 -10   6   1       97.93       89.93      4.92 o 
  -9   6   1      685.55      691.96     11.57 o 
  -8   6   1      524.75      525.71      9.05 o 
  -7   6   1       25.82       23.74      2.10 o 
  -6   6   1      522.03      493.79      8.42 o 
  -5   6   1      107.55      117.58      3.45 o 
  -4   6   1      292.25      286.65      5.35 o 
  -3   6   1     1964.42     1954.60     27.95 o 
  -2   6   1      976.58      941.26     16.64 o 
  -1   6   1      175.30      183.65      4.52 o 
   0   6   1      351.76      347.28      9.05 o 
   1   6   1      159.87      162.23      3.65 o 
   2   6   1      134.68      126.08      3.27 o 
   3   6   1     2259.68     2200.63     30.53 o 
   4   6   1     1014.21     1027.34     17.48 o 
   5   6   1      749.84      717.13     12.93 o 
   6   6   1     1153.14     1085.71     22.47 o 
   7   6   1       91.49      101.32      5.17 o 
   8   6   1      665.14      605.89     14.28 o 
   9   6   1      927.49      892.46     19.45 o 
  10   6   1      337.38      302.94      9.42 o 
  11   6   1      108.58      106.48      6.02 o 
  12   6   1       79.49       77.61      5.71 o 
  13   6   1       75.82       81.00      6.25 o 
 -13   7   1      210.06      192.62     11.57 o 
 -12   7   1      141.26      140.86      9.61 o 
 -11   7   1       30.34       23.15      5.24 o 
 -10   7   1       92.76      104.14     13.21 o 
  -9   7   1      249.00      240.48     12.12 o 
  -8   7   1       58.88       63.01      4.67 o 
  -7   7   1      618.16      618.04     15.17 o 
  -6   7   1      115.29      114.25     11.90 o 
  -5   7   1      229.25      228.75      7.87 o 
  -4   7   1      117.46      129.89      5.92 o 
  -3   7   1      711.79      693.55     16.48 o 
  -2   7   1      376.98      358.12     10.12 o 
  -1   7   1      948.45      926.62     20.43 o 
   0   7   1     1261.89     1250.77     34.55 o 
   1   7   1      303.68      312.07      6.96 o 
   2   7   1      624.83      619.96     13.24 o 
   3   7   1      375.78      369.97      7.94 o 
   4   7   1      178.74      182.21      5.26 o 
   5   7   1      215.81      198.06      6.72 o 
   6   7   1      290.44      288.29      8.42 o 
   7   7   1     1941.70     1832.94     36.97 o 
   8   7   1       28.05       26.35      3.70 o 
   9   7   1      421.62      414.97     19.76 o 
  10   7   1       30.41       29.47      5.46 o 
  11   7   1      152.92      148.95      7.10 o 
  12   7   1        9.90       12.59      4.40 o 
 -12   8   1       28.43       21.40      5.90 o 
 -11   8   1      249.02      258.36     12.67 o 
 -10   8   1       17.91       18.72      4.19 o 
  -9   8   1      224.53      230.68      8.76 o 
  -8   8   1      341.89      351.20     10.94 o 
  -7   8   1      550.72      558.99     14.33 o 
  -6   8   1      229.15      224.97     24.90 o 
  -5   8   1      232.77      219.24      8.13 o 
  -4   8   1      467.98      475.24     12.78 o 
  -3   8   1      197.93      194.18      7.40 o 
  -2   8   1     1444.05     1430.20     30.65 o 
  -1   8   1     3086.41     3007.82     60.70 o 
   0   8   1      175.52      171.11      5.17 o 
   1   8   1     2067.12     2112.00     40.17 o 
   2   8   1      240.53      235.80      6.19 o 
   3   8   1      427.35      441.80      9.11 o 
   4   8   1     1225.83     1182.83     20.37 o 
   5   8   1      449.49      453.84     11.27 o 
   6   8   1      478.07      449.36     11.50 o 
   7   8   1      465.33      430.96     11.81 o 
   8   8   1      513.61      495.59     12.89 o 
   9   8   1       35.41       34.95      4.40 o 
  10   8   1      134.61      117.95      6.71 o 
  11   8   1      297.34      292.71     10.03 o 
  12   8   1      118.01      119.64      7.03 o 
 -11   9   1       25.91       38.44      6.55 o 
 -10   9   1      216.09      244.38      9.54 o 
  -9   9   1      125.51      130.24      7.45 o 
  -8   9   1      872.17      888.32     20.96 o 
  -7   9   1       79.52       86.23      9.28 o 
  -6   9   1      687.13      682.78     17.10 o 
  -5   9   1      109.81      111.44     10.70 o 
  -4   9   1      629.30      623.87     16.27 o 
  -3   9   1        7.83        5.06      3.51 o 
  -2   9   1     1713.39     1664.93     35.59 o 
  -1   9   1      398.83      380.85     11.64 o 
   0   9   1     1061.34     1068.17     19.03 o 
   1   9   1      254.02      232.20      7.44 o 
   2   9   1     1163.15     1163.77     20.14 o 
   3   9   1      107.33      117.02      8.81 o 
   4   9   1     1550.12     1521.23     30.88 o 
   5   9   1       79.96       74.52      4.86 o 
   6   9   1      357.14      330.94      9.88 o 
   7   9   1      174.08      172.47     18.56 o 
   8   9   1      376.18      346.39     10.73 o 
   9   9   1       43.36       49.22      5.10 o 
  10   9   1      426.52      422.81     12.65 o 
  -9  10   1      280.43      308.81     11.16 o 
  -8  10   1       35.09       47.66      5.51 o 
  -7  10   1      777.75      766.44     19.34 o 
  -6  10   1       66.40       64.41      5.61 o 
  -5  10   1      302.50      296.38     10.28 o 
  -4  10   1       76.35       69.76      5.46 o 
  -3  10   1      346.26      349.72     11.00 o 
  -2  10   1      190.89      189.61      7.97 o 
  -1  10   1     1116.49     1087.07     24.72 o 
   0  10   1       28.11       27.21      3.18 o 
   1  10   1      871.75      858.99     16.37 o 
   2  10   1       52.36       53.85      3.21 o 
   3  10   1      608.39      601.23     19.51 o 
   4  10   1      117.30      119.39     10.48 o 
   5  10   1      416.25      406.65     11.43 o 
   6  10   1        9.89        4.86      3.82 o 
   7  10   1      102.92      109.45      6.77 o 
   8  10   1      282.61      277.55      9.73 o 
   9  10   1      194.41      194.82      8.49 o 
  -8  11   1        5.69        6.91      7.97 o 
  -7  11   1       89.24       96.22      6.77 o 
  -6  11   1       57.41       58.78      5.88 o 
  -5  11   1        3.42        3.41      4.48 o 
  -4  11   1       12.41        7.23      4.35 o 
  -3  11   1      387.26      401.40     12.47 o 
  -2  11   1      110.00      106.10      9.17 o 
  -1  11   1       24.97       30.56      4.83 o 
   0  11   1      140.29      142.65      7.55 o 
   1  11   1      127.98      128.95      5.47 o 
   2  11   1        0.88        2.19      3.19 o 
   3  11   1      379.23      381.01      8.01 o 
   4  11   1       50.89       48.39      5.68 o 
   5  11   1       14.17       12.33      4.14 o 
   6  11   1       95.60       99.78      6.33 o 
   7  11   1      120.27      121.84     24.02 o 
   8  11   1       18.36       12.98      4.86 o 
  -5  12   1       22.64       25.88      6.66 o 
  -4  12   1      107.01      101.67     10.48 o 
  -3  12   1      134.34      143.86      8.29 o 
  -2  12   1      200.73      212.62      9.23 o 
  -1  12   1        9.58        9.01      4.62 o 
   0  12   1       34.45       38.28      5.29 o 
   1  12   1        8.83        2.21      7.21 o 
   2  12   1      296.80      294.29      8.83 o 
   3  12   1      123.23      130.17      8.19 o 
   4  12   1       93.64       96.16      5.22 o 
   5  12   1       13.84       12.69      4.54 o 
 -14   0   2      778.78      701.25     25.77 o 
 -12   0   2     2129.32     2048.51     62.24 o 
 -10   0   2     3574.20     3501.03    101.33 o 
  -8   0   2     1092.32     1022.51     31.23 o 
  -6   0   2     2165.12     2010.71     33.20 o 
  -4   0   2      535.17      509.88      8.99 o 
  -2   0   2    11896.64    11778.03    223.25 o 
   4   0   2      243.96      221.01      7.43 o 
   6   0   2     9186.45     9412.37    231.49 o 
   8   0   2       44.05       53.80      3.24 o 
  10   0   2      197.70      177.77      8.95 o 
  12   0   2      892.71      901.08     27.74 o 
  14   0   2       45.51       62.02      7.43 o 
 -15   1   2      575.23      541.80     15.91 o 
 -14   1   2       95.05       92.53      7.97 o 
 -13   1   2     1022.90      970.18     23.32 o 
 -12   1   2      114.03      125.03      6.56 o 
 -11   1   2      440.71      429.23     12.20 o 
 -10   1   2      279.56      277.93     11.20 o 
  -9   1   2      563.94      571.47     10.95 o 
  -8   1   2      522.17      523.90      9.99 o 
  -7   1   2      211.91      190.15      4.16 o 
  -6   1   2     1618.06     1654.60     23.59 o 
  -5   1   2      242.14      236.39     13.52 o 
  -4   1   2     2430.75     2532.80     34.86 o 
  -3   1   2     3888.16     4047.06     49.61 o 
  -2   1   2      446.43      473.68      8.00 o 
  -1   1   2     3737.56     3849.35     52.79 o 
   0   1   2     4974.23     5007.71     79.56 o 
   1   1   2      853.21      938.65     23.80 o 
   2   1   2     3832.84     4083.26    106.36 o 
   3   1   2     1576.62     1552.71     24.16 o 
   4   1   2      588.58      620.29     15.76 o 
   5   1   2     2574.24     2525.90     56.26 o 
   6   1   2     2566.81     2760.24     52.71 o 
   7   1   2      455.37      459.57      8.19 o 
   8   1   2     1318.87     1311.59     20.51 o 
   9   1   2      186.02      184.06      5.93 o 
  10   1   2      526.87      508.16      9.87 o 
  11   1   2      432.16      416.56      8.74 o 
  12   1   2      328.57      300.80      9.11 o 
  13   1   2       74.00       72.02      5.17 o 
  14   1   2       36.95       32.12      4.71 o 
  15   1   2       28.53       16.02      4.55 o 
 -15   2   2      184.76      189.16      8.95 o 
 -14   2   2      184.58      164.94     14.41 o 
 -13   2   2       19.71       23.61      6.33 o 
 -12   2   2      258.94      258.55      8.38 o 
 -11   2   2      282.00      287.35      7.34 o 
 -10   2   2       38.30       48.03      3.08 o 
  -9   2   2      460.74      444.07     11.43 o 
  -8   2   2      608.81      603.09     10.06 o 
  -7   2   2      987.96     1025.30     17.53 o 
  -6   2   2      122.54      159.31      3.65 o 
  -5   2   2     1391.05     1359.05     19.65 o 
  -4   2   2      808.16      938.65     13.73 o 
  -3   2   2     1199.97     1305.12     18.41 o 
  -2   2   2     5059.82     5221.65     71.64 o 
  -1   2   2     4666.89     4930.82     67.86 o 
   0   2   2    10283.43    10659.56    169.89 o 
   1   2   2      327.46      320.32      7.15 o 
   2   2   2     1045.96     1085.71     21.76 o 
   3   2   2     1557.46     1641.64     26.07 o 
   4   2   2     1825.07     1855.39     27.93 o 
   5   2   2     1089.40     1016.86     14.26 o 
   6   2   2      559.32      598.99      9.85 o 
   7   2   2     1245.17     1227.06     19.58 o 
   8   2   2       62.98       51.43      3.32 o 
   9   2   2      849.06      861.13     18.45 o 
  10   2   2      416.31      420.73     10.58 o 
  11   2   2     1174.51     1136.31     24.24 o 
  12   2   2       14.45       19.04      5.36 o 
  13   2   2      275.71      249.17      8.57 o 
  14   2   2       69.93       87.74      5.94 o 
 -15   3   2        7.30        6.15      4.45 o 
 -14   3   2        2.69        4.55      3.05 o 
 -13   3   2      179.25      182.47      6.34 o 
 -12   3   2      196.35      186.53      6.07 o 
 -11   3   2      383.72      405.99      9.11 o 
 -10   3   2      510.21      485.47     10.03 o 
  -9   3   2      223.12      240.19      6.07 o 
  -8   3   2       85.42       94.52      3.39 o 
  -7   3   2      557.36      548.65      9.02 o 
  -6   3   2      186.43      170.54      3.89 o 
  -5   3   2     1291.13     1239.08     18.01 o 
  -4   3   2     1852.83     1917.94     27.46 o 
  -3   3   2     3470.40     3616.56     50.41 o 
  -2   3   2     1010.45      984.75     14.16 o 
  -1   3   2     1920.75     2087.04     33.63 o 
   0   3   2     3303.79     3543.74     56.42 o 
   1   3   2     1861.08     1969.55     38.49 o 
   2   3   2     5390.75     5698.21    107.72 o 
   3   3   2      292.52      287.86      5.42 o 
   4   3   2      622.02      588.68     10.25 o 
   5   3   2      795.17      760.25     10.96 o 
   6   3   2     1828.85     1794.33     35.20 o 
   7   3   2      497.43      466.36     10.89 o 
   8   3   2     1835.05     1833.65     36.13 o 
   9   3   2      175.89      157.43      6.88 o 
  10   3   2     1041.90      980.46     20.92 o 
  11   3   2      208.26      200.46      7.18 o 
  12   3   2      533.91      528.14     13.28 o 
  13   3   2      502.36      543.57     14.30 o 
  14   3   2       88.86       92.23      6.17 o 
 -14   4   2       17.57       21.65      3.59 o 
 -13   4   2       31.62       28.06      3.47 o 
 -12   4   2      302.76      327.71      8.12 o 
 -11   4   2       84.52       79.93      4.07 o 
 -10   4   2     1580.98     1568.05     26.38 o 
  -9   4   2      217.79      200.64      4.84 o 
  -8   4   2      161.22      179.56      4.45 o 
  -7   4   2      419.29      415.45      8.72 o 
  -6   4   2     1374.18     1399.20     17.94 o 
  -5   4   2      616.37      568.43      9.16 o 
  -4   4   2     7534.88     7584.10    104.92 o 
  -3   4   2      851.39      790.79     11.78 o 
  -2   4   2     1309.54     1345.22     19.17 o 
  -1   4   2      814.22     1007.14     21.39 o 
   0   4   2     3136.59     3146.04     50.13 o 
   1   4   2     1294.84     1430.46     22.83 o 
   2   4   2     1884.24     1936.78     38.05 o 
   3   4   2     1597.03     1693.09     39.36 o 
   4   4   2      309.72      306.27      6.57 o 
   5   4   2     1002.53     1022.90     17.17 o 
   6   4   2     1208.76     1115.90     22.61 o 
   7   4   2     1222.07     1099.29     22.85 o 
   8   4   2      947.49      931.82     19.61 o 
   9   4   2      922.07      892.93     22.39 o 
  10   4   2      578.47      518.99     12.82 o 
  11   4   2        4.99        4.81      4.48 o 
  12   4   2      344.24      328.22      9.88 o 
  13   4   2      201.26      196.04      8.03 o 
  14   4   2      120.76      133.66     10.48 o 
 -14   5   2       93.49      100.99      5.17 o 
 -13   5   2      125.43      117.81      5.52 o 
 -12   5   2      261.69      251.07      9.49 o 
 -11   5   2      694.48      710.07     13.86 o 
 -10   5   2      389.83      383.97      8.52 o 
  -9   5   2      740.10      751.90     12.24 o 
  -8   5   2      150.80      158.78      4.34 o 
  -7   5   2      668.04      687.63     10.99 o 
  -6   5   2     1466.21     1462.26     19.02 o 
  -5   5   2     5512.05     5584.12     76.95 o 
  -4   5   2      705.14      697.98     10.70 o 
  -3   5   2     3698.42     3610.11     50.70 o 
  -2   5   2      567.15      547.04      8.40 o 
  -1   5   2      321.97      314.27      6.31 o 
   0   5   2     2486.39     2480.01     40.07 o 
   1   5   2      667.16      655.88     12.24 o 
   2   5   2       35.24       32.58      2.61 o 
   3   5   2     3149.88     3208.37     44.22 o 
   4   5   2       54.61       58.48      2.65 o 
   5   5   2     1562.16     1548.21     25.12 o 
   6   5   2      478.90      470.42     10.89 o 
   7   5   2     2133.15     2048.80     39.67 o 
   8   5   2      891.02      861.09     18.45 o 
   9   5   2     1579.59     1505.07     30.87 o 
  10   5   2       23.88       24.55      3.78 o 
  11   5   2       29.85       26.44      4.01 o 
  12   5   2       31.90       40.06      4.71 o 
  13   5   2       93.74       85.48      6.02 o 
 -13   6   2      251.05      251.02      9.72 o 
 -12   6   2      311.04      313.91     10.09 o 
 -11   6   2      206.07      215.28      8.02 o 
 -10   6   2      403.68      396.49      7.84 o 
  -9   6   2      197.77      212.61      5.30 o 
  -8   6   2      450.02      456.87      8.25 o 
  -7   6   2      891.77      920.33     14.28 o 
  -6   6   2      831.23      834.97     13.81 o 
  -5   6   2     1794.98     1762.87     25.23 o 
  -4   6   2     2198.48     2230.41     40.63 o 
  -3   6   2      979.09      940.92     16.34 o 
  -2   6   2     1414.52     1401.99     23.69 o 
  -1   6   2     1302.94     1308.15     22.10 o 
   0   6   2      529.06      525.45      9.49 o 
   1   6   2     1983.09     1970.75     43.19 o 
   2   6   2      735.08      765.83     21.79 o 
   3   6   2      330.09      295.71      8.50 o 
   4   6   2      191.25      186.07      5.02 o 
   5   6   2      915.14      927.45     18.72 o 
   6   6   2      401.57      395.96     11.14 o 
   7   6   2      289.46      273.61      7.95 o 
   8   6   2      738.34      704.75     19.66 o 
   9   6   2       75.95       80.73      6.77 o 
  10   6   2      172.61      159.86      6.94 o 
  11   6   2      260.87      280.67      9.11 o 
  12   6   2      111.09      120.99      6.79 o 
  13   6   2       79.55       86.59      6.41 o 
 -13   7   2       44.03       49.79      6.99 o 
 -12   7   2      169.93      154.62     10.26 o 
 -11   7   2      137.99      135.18      9.17 o 
 -10   7   2       65.11       63.85      5.03 o 
  -9   7   2      257.04      246.21      9.94 o 
  -8   7   2     1361.68     1403.91     30.47 o 
  -7   7   2       11.24       12.76      3.43 o 
  -6   7   2       83.38       88.48      9.94 o 
  -5   7   2       42.46       36.90      3.87 o 
  -4   7   2      120.77      128.08      8.19 o 
  -3   7   2      761.90      756.28     17.47 o 
  -2   7   2     2733.09     2691.53     58.31 o 
  -1   7   2      625.18      633.95     16.71 o 
   0   7   2      942.15      919.51     23.54 o 
   1   7   2      510.82      471.83      9.29 o 
   2   7   2      739.05      718.16     13.15 o 
   3   7   2      494.41      474.35      9.41 o 
   4   7   2     1183.24     1198.32     20.37 o 
   5   7   2      455.61      437.51     10.89 o 
   6   7   2      127.20      114.38      5.56 o 
   7   7   2      332.46      326.04      9.34 o 
   8   7   2      363.41      336.60     12.23 o 
   9   7   2      330.76      298.80      9.33 o 
  10   7   2      335.75      320.04      9.88 o 
  11   7   2      276.43      264.56     12.01 o 
  12   7   2      253.96      266.87     16.93 o 
 -12   8   2        4.87        9.83      5.46 o 
 -11   8   2        7.61       14.41      5.24 o 
 -10   8   2       66.08       68.18      8.08 o 
  -9   8   2      109.34      119.50      6.87 o 
  -8   8   2      138.28      154.24      8.74 o 
  -7   8   2      579.07      612.35     16.71 o 
  -6   8   2      105.83      104.35      5.93 o 
  -5   8   2       64.19       57.47      5.68 o 
  -4   8   2       22.14       23.58      6.33 o 
  -3   8   2     1191.54     1152.12     25.65 o 
  -2   8   2      484.39      480.48     16.16 o 
  -1   8   2      758.57      771.31     18.16 o 
   0   8   2      272.64      263.75      8.60 o 
   1   8   2      256.97      246.12     10.37 o 
   2   8   2      234.87      218.19      5.99 o 
   3   8   2      739.60      719.83     13.44 o 
   4   8   2      607.57      605.23     11.72 o 
   5   8   2      481.00      468.91     11.81 o 
   6   8   2      385.96      367.37     10.34 o 
   7   8   2      108.21      101.52      5.90 o 
   8   8   2      312.14      305.17      9.57 o 
   9   8   2      157.37      139.99      6.94 o 
  10   8   2      148.78      142.52      7.25 o 
  11   8   2      334.05      301.56     10.42 o 
 -11   9   2       19.61       23.59      6.11 o 
 -10   9   2       56.32       57.97      5.61 o 
  -9   9   2        3.01        8.51      4.12 o 
  -8   9   2       37.25       37.57      9.61 o 
  -7   9   2      604.15      617.11     34.72 o 
  -6   9   2       64.87       63.54      5.24 o 
  -5   9   2      293.63      292.10      9.81 o 
  -4   9   2        8.52       13.07      3.83 o 
  -3   9   2      421.01      425.63     12.06 o 
  -2   9   2      111.19      116.03      6.13 o 
  -1   9   2      622.91      600.02     15.39 o 
   0   9   2      272.22      267.75     12.67 o 
   1   9   2      817.18      755.87     12.36 o 
   2   9   2       84.89       77.30      4.99 o 
   3   9   2      322.84      320.66      7.89 o 
   4   9   2       33.15       34.38      3.29 o 
   5   9   2     1123.26     1083.48     23.16 o 
   6   9   2      248.46      254.57      8.49 o 
   7   9   2      560.91      521.59     13.66 o 
   8   9   2       56.28       53.79      4.93 o 
   9   9   2      377.22      373.85     11.50 o 
  10   9   2      217.44      214.07      8.95 o 
  -9  10   2      257.61      276.61     10.65 o 
  -8  10   2      278.36      298.72     10.81 o 
  -7  10   2      334.97      338.15     11.37 o 
  -6  10   2      208.10      219.72      8.92 o 
  -5  10   2      256.63      267.86      9.75 o 
  -4  10   2      114.60      128.22      9.61 o 
  -3  10   2      184.66      195.80      8.19 o 
  -2  10   2      554.34      525.87     14.08 o 
  -1  10   2      336.94      319.15      7.93 o 
   0  10   2      266.68      260.63      7.15 o 
   1  10   2      507.83      500.99     10.60 o 
   2  10   2      282.91      272.03      9.91 o 
   3  10   2      336.15      338.60     11.66 o 
   4  10   2      753.18      754.42     20.09 o 
   5  10   2       48.44       54.31      8.19 o 
   6  10   2      199.87      191.58      7.80 o 
   7  10   2      140.28      141.41     10.48 o 
   8  10   2      168.51      162.92     10.26 o 
   9  10   2      199.53      188.24      8.42 o 
  -8  11   2      596.37      598.03     16.85 o 
  -7  11   2       42.87       39.20      5.56 o 
  -6  11   2      350.05      388.72     12.37 o 
  -5  11   2       43.94       41.57      7.21 o 
  -4  11   2      366.04      346.01     11.64 o 
  -3  11   2        5.29        8.33      4.41 o 
  -2  11   2      553.87      540.97     21.84 o 
  -1  11   2      135.55      128.06      7.21 o 
   0  11   2      115.62      112.13      5.06 o 
   1  11   2      105.12      106.03      5.01 o 
   2  11   2      578.64      581.57     12.34 o 
   3  11   2       13.98       15.78      3.92 o 
   4  11   2      255.71      239.28     11.57 o 
   5  11   2       56.62       60.10      5.40 o 
   6  11   2       83.27       62.17      5.62 o 
   7  11   2       75.04       73.22      5.94 o 
  -5  12   2      340.01      334.98     11.96 o 
  -4  12   2       92.81       92.43      9.50 o 
  -3  12   2      659.26      683.70     18.41 o 
  -2  12   2       97.69       88.45      6.61 o 
  -1  12   2       27.78       38.32      5.35 o 
   0  12   2       89.83       90.59      6.55 o 
   1  12   2      118.38      116.50     10.16 o 
   2  12   2      148.34      143.77      6.31 o 
   3  12   2      304.96      315.37     10.71 o 
   4  12   2       53.86       47.39      4.36 o 
   5  12   2       24.71       25.92      4.85 o 
 -15   0   3      381.45      389.61     18.13 o 
 -13   0   3       85.43       90.85      8.30 o 
 -11   0   3      631.33      617.17     22.06 o 
  -9   0   3     1366.74     1317.55     40.62 o 
  -7   0   3      819.61      755.49     16.67 o 
  -5   0   3     2295.64     2331.26     46.09 o 
  -3   0   3     1907.42     1961.22     36.80 o 
  -1   0   3     7518.30     7740.88    218.17 o 
   5   0   3    10060.50    10422.50    270.59 o 
   7   0   3     1483.08     1492.85     29.34 o 
   9   0   3      696.39      702.77     14.90 o 
  11   0   3     1604.70     1596.66     45.43 o 
  13   0   3      268.11      252.24     12.45 o 
 -15   1   3      305.82      290.39     11.12 o 
 -14   1   3      203.34      208.02      8.96 o 
 -13   1   3       74.01       68.91      5.48 o 
 -12   1   3      240.56      221.62      8.49 o 
 -11   1   3      343.06      333.09     10.19 o 
 -10   1   3      160.32      149.66      6.35 o 
  -9   1   3     1121.72     1088.14     28.65 o 
  -8   1   3      342.49      331.37      7.25 o 
  -7   1   3      299.61      282.33      5.34 o 
  -6   1   3      680.25      657.69     10.28 o 
  -5   1   3     3033.64     3132.96     46.92 o 
  -4   1   3      559.03      547.63      9.35 o 
  -3   1   3     1996.94     2054.46     28.31 o 
  -2   1   3     1264.75     1259.84     17.96 o 
  -1   1   3     5417.69     5689.43     77.07 o 
   0   1   3    18668.16    18997.42    379.22 o 
   1   1   3     5280.82     5581.64    141.95 o 
   2   1   3     5145.11     5341.20    143.26 o 
   3   1   3     1288.91     1247.27     28.83 o 
   4   1   3     1915.78     2019.60     35.85 o 
   5   1   3     2149.90     2139.39     52.31 o 
   6   1   3     3543.68     3486.91     55.35 o 
   7   1   3      545.05      524.22      8.99 o 
   8   1   3      403.54      416.39     12.67 o 
   9   1   3      140.75      139.05      5.22 o 
  10   1   3      898.75      908.47     15.68 o 
  11   1   3      305.60      297.00      8.80 o 
  12   1   3     1561.11     1552.01     31.81 o 
  13   1   3      198.53      205.81      7.88 o 
  14   1   3       38.37       31.67      4.79 o 
 -15   2   3       10.36        5.57      4.47 o 
 -14   2   3      210.88      204.77      9.11 o 
 -13   2   3      200.27      195.79      9.61 o 
 -12   2   3      559.95      561.17     11.74 o 
 -11   2   3      178.74      185.72      5.73 o 
 -10   2   3      781.21      767.87     14.35 o 
  -9   2   3      147.02      136.18      4.49 o 
  -8   2   3      569.28      557.42      9.19 o 
  -7   2   3      663.05      653.86     10.38 o 
  -6   2   3     2782.35     2754.37     38.46 o 
  -5   2   3      785.60      860.84     16.97 o 
  -4   2   3     2475.10     2304.08     39.61 o 
  -3   2   3     2063.65     2230.46     27.78 o 
  -2   2   3     1890.00     1978.59     27.03 o 
  -1   2   3      628.77      603.89      7.69 o 
   0   2   3      770.60      762.77     10.77 o 
   1   2   3       58.60       61.84      2.52 o 
   2   2   3     6306.90     6513.64    125.54 o 
   3   2   3     1201.43     1213.47     24.22 o 
   4   2   3      180.64      168.30      4.48 o 
   5   2   3     1409.75     1427.35     22.35 o 
   6   2   3      803.25      750.38     12.30 o 
   7   2   3      856.94      869.97     17.84 o 
   8   2   3      599.88      597.41     12.97 o 
   9   2   3      230.57      219.43      6.79 o 
  10   2   3      180.11      176.92      6.40 o 
  11   2   3      250.37      236.62      7.70 o 
  12   2   3      689.09      691.33     16.37 o 
  13   2   3      245.42      228.52      8.33 o 
  14   2   3      101.99      104.02      6.33 o 
 -15   3   3      232.37      254.30     18.24 o 
 -14   3   3       70.27       76.64      6.02 o 
 -13   3   3      208.87      221.36      6.82 o 
 -12   3   3      149.58      153.31      5.55 o 
 -11   3   3      313.65      316.63     17.25 o 
 -10   3   3      756.68      803.34     17.37 o 
  -9   3   3      649.95      654.59     13.35 o 
  -8   3   3       35.53       34.80      2.24 o 
  -7   3   3     1340.47     1382.09     18.02 o 
  -6   3   3      576.78      571.94      9.04 o 
  -5   3   3     1353.82     1231.21     17.60 o 
  -4   3   3     1737.49     1776.30     28.21 o 
  -3   3   3     4809.41     4750.33     64.47 o 
  -2   3   3      515.29      566.82      8.54 o 
  -1   3   3     2120.99     2342.33     28.70 o 
   0   3   3      635.30      620.75     10.84 o 
   1   3   3     2119.55     2066.12     41.10 o 
   2   3   3     1328.38     1308.10     26.30 o 
   3   3   3     2484.08     2554.49     49.74 o 
   4   3   3      156.54      142.15      3.57 o 
   5   3   3      617.70      620.33     10.71 o 
   6   3   3       73.06       86.16      2.99 o 
   7   3   3      549.30      536.19     18.02 o 
   8   3   3     1016.30     1090.75     22.01 o 
   9   3   3       90.54       90.65      4.86 o 
  10   3   3      436.10      406.67     12.45 o 
  11   3   3      294.74      281.65      8.64 o 
  12   3   3        8.80       12.55      6.01 o 
  13   3   3      113.75      105.09      6.18 o 
  14   3   3       65.61       65.26      5.55 o 
 -14   4   3       97.55      115.29      6.75 o 
 -13   4   3       67.31       70.22      4.33 o 
 -12   4   3      317.41      324.61     10.34 o 
 -11   4   3     1163.94     1144.86     21.84 o 
 -10   4   3      162.27      161.34      5.31 o 
  -9   4   3     1124.92     1110.66     16.82 o 
  -8   4   3      324.78      298.80      6.01 o 
  -7   4   3       46.62       50.97      2.15 o 
  -6   4   3     2344.99     2444.32     34.32 o 
  -5   4   3     3480.97     3567.57     49.23 o 
  -4   4   3     3577.90     3680.86     50.90 o 
  -3   4   3     2588.68     2687.44     37.62 o 
  -2   4   3     2137.29     2137.15     29.83 o 
  -1   4   3      921.43      910.77     13.14 o 
   0   4   3      499.44      500.93      8.78 o 
   1   4   3     8201.39     8340.96    131.65 o 
   2   4   3      707.34      713.09     23.26 o 
   3   4   3      972.63      916.96     19.55 o 
   4   4   3      443.69      433.17      8.06 o 
   5   4   3      396.03      376.73      7.48 o 
   6   4   3     1800.68     1877.32     36.51 o 
   7   4   3      974.44      930.99     41.82 o 
   8   4   3      191.83      166.96      6.02 o 
   9   4   3      581.66      562.56     13.43 o 
  10   4   3      100.76      101.43      5.40 o 
  11   4   3       91.76       92.03      5.33 o 
  12   4   3      136.97      120.16     10.70 o 
  13   4   3      302.02      294.26     10.26 o 
  14   4   3       59.72       57.87      8.30 o 
 -14   5   3       47.01       49.64      7.24 o 
 -13   5   3       76.08       81.74      4.62 o 
 -12   5   3      279.01      276.89      8.60 o 
 -11   5   3      150.70      139.91      5.23 o 
 -10   5   3      639.40      634.27     12.39 o 
  -9   5   3      386.27      358.17      7.04 o 
  -8   5   3      264.91      260.79      5.64 o 
  -7   5   3       79.19       87.75      2.99 o 
  -6   5   3     1284.78     1226.44     18.07 o 
  -5   5   3     2499.44     2524.95     35.65 o 
  -4   5   3     3153.98     3168.91     44.59 o 
  -3   5   3      774.30      814.90     15.31 o 
  -2   5   3     1726.13     1739.30     25.05 o 
  -1   5   3      506.79      491.96      9.11 o 
   0   5   3     4053.00     4084.56     64.24 o 
   1   5   3     1932.36     2095.51     33.80 o 
   2   5   3     2670.54     2581.34     86.48 o 
   3   5   3       56.61       64.16      3.51 o 
   4   5   3      953.80      916.32     15.86 o 
   5   5   3     1317.55     1320.48     21.81 o 
   6   5   3      916.14      861.37     18.14 o 
   7   5   3      995.14      962.14     20.46 o 
   8   5   3      960.48      950.46     32.65 o 
   9   5   3      112.16      103.74      5.48 o 
  10   5   3      598.75      595.52     24.90 o 
  11   5   3      331.79      283.85      9.27 o 
  12   5   3      102.50      112.40      7.32 o 
  13   5   3       32.90       40.11      5.00 o 
 -13   6   3       47.67       45.70      4.91 o 
 -12   6   3      167.53      174.65      6.99 o 
 -11   6   3      180.51      178.93      6.35 o 
 -10   6   3       44.52       46.10      2.98 o 
  -9   6   3      633.99      618.98     10.77 o 
  -8   6   3      402.74      422.86      7.95 o 
  -7   6   3      244.93      224.37      5.40 o 
  -6   6   3     1413.25     1413.29     20.90 o 
  -5   6   3      285.08      294.94     10.58 o 
  -4   6   3      668.07      662.73     12.31 o 
  -3   6   3     3460.06     3511.53     57.21 o 
  -2   6   3      728.61      687.18     12.54 o 
  -1   6   3      416.08      460.32      8.71 o 
   0   6   3     1154.06     1159.64     23.54 o 
   1   6   3      786.26      743.44     15.52 o 
   2   6   3      126.47      130.65      4.10 o 
   3   6   3     2133.03     2089.11     41.97 o 
   4   6   3      863.77      907.14     15.77 o 
   5   6   3      162.90      147.11      4.62 o 
   6   6   3     1189.63     1160.03     24.00 o 
   7   6   3      380.25      379.70     10.11 o 
   8   6   3      308.09      307.69      9.03 o 
   9   6   3      860.32      822.05     18.30 o 
  10   6   3      506.78      504.47     39.20 o 
  11   6   3       19.35       21.02      8.63 o 
  12   6   3      382.10      379.20     15.18 o 
  13   6   3       12.31       11.47      6.66 o 
 -13   7   3      115.67      115.75      9.39 o 
 -12   7   3       35.95       39.75      6.11 o 
 -11   7   3       84.58       90.85      7.43 o 
 -10   7   3      405.67      389.21     11.57 o 
  -9   7   3      377.19      351.22     10.75 o 
  -8   7   3       42.14       53.47      4.56 o 
  -7   7   3     1044.09     1082.16     23.85 o 
  -6   7   3      338.91      322.02      9.76 o 
  -5   7   3      244.66      259.95      8.50 o 
  -4   7   3     1282.06     1320.09     53.51 o 
  -3   7   3     1237.67     1208.24     21.08 o 
  -2   7   3      361.34      384.71      8.11 o 
  -1   7   3     1049.57     1046.80     18.23 o 
   0   7   3       79.38       80.14      3.29 o 
   1   7   3       83.17       80.32      3.59 o 
   2   7   3     1568.38     1547.30     25.83 o 
   3   7   3     1615.76     1579.41     22.73 o 
   4   7   3      163.09      184.49      7.25 o 
   5   7   3     1531.19     1524.80     30.57 o 
   6   7   3      105.63      100.84      6.88 o 
   7   7   3      853.38      824.67     19.00 o 
   8   7   3       75.56       75.94      4.94 o 
   9   7   3      349.79      336.08      9.96 o 
  10   7   3        0.17        4.19      3.78 o 
  11   7   3       95.50       89.33      6.66 o 
  12   7   3       62.88       61.88      5.79 o 
 -12   8   3      176.14      189.13     11.36 o 
 -11   8   3      286.91      299.85     13.54 o 
 -10   8   3        9.68       14.80      7.75 o 
  -9   8   3      400.75      420.86     12.37 o 
  -8   8   3      967.57      957.08     22.08 o 
  -7   8   3      305.52      322.63     15.40 o 
  -6   8   3      336.28      345.80     10.65 o 
  -5   8   3      277.66      257.14      9.02 o 
  -4   8   3      181.49      190.34      7.45 o 
  -3   8   3      168.04      172.44      8.30 o 
  -2   8   3     1545.61     1523.17     48.92 o 
  -1   8   3      651.40      655.98     15.70 o 
   0   8   3       81.81       87.76      7.43 o 
   1   8   3       98.74      103.49     12.12 o 
   2   8   3       77.95       82.89      3.78 o 
   3   8   3      986.30      958.92     16.79 o 
   4   8   3     1757.83     1721.12     28.45 o 
   5   8   3      425.67      409.38     10.73 o 
   6   8   3      312.77      279.46      8.49 o 
   7   8   3      200.09      185.07      7.18 o 
   8   8   3      168.68      161.92      7.03 o 
   9   8   3       16.58       15.31      3.92 o 
  10   8   3      286.13      281.87      9.65 o 
  11   8   3      169.67      158.64      7.87 o 
 -11   9   3       34.96       31.01      6.33 o 
 -10   9   3      205.49      217.67      9.34 o 
  -9   9   3      212.93      222.10      9.34 o 
  -8   9   3      507.22      537.53     14.77 o 
  -7   9   3      383.09      376.02     11.70 o 
  -6   9   3      105.33      116.79      6.55 o 
  -5   9   3      211.32      202.52      8.34 o 
  -4   9   3       25.31       31.63      4.24 o 
  -3   9   3      222.96      221.54      8.55 o 
  -2   9   3      946.36      944.68     25.66 o 
  -1   9   3      195.31      187.29      7.71 o 
   0   9   3      692.54      701.20     17.04 o 
   1   9   3      357.28      330.14      9.59 o 
   2   9   3       14.94       10.29      2.71 o 
   3   9   3      251.75      240.15      6.77 o 
   4   9   3     1183.61     1199.65     20.83 o 
   5   9   3      309.30      277.20      9.72 o 
   6   9   3      299.01      285.31      9.03 o 
   7   9   3       40.27       36.15      4.40 o 
   8   9   3      122.53      113.79      6.49 o 
   9   9   3       12.56       12.30      4.16 o 
  10   9   3      671.30      625.58     26.64 o 
  -9  10   3      248.22      278.71     10.85 o 
  -8  10   3        1.78        6.61      5.35 o 
  -7  10   3      463.51      502.53     14.57 o 
  -6  10   3      171.14      167.10      8.08 o 
  -5  10   3       23.36       19.35      4.51 o 
  -4  10   3      210.85      212.44      8.87 o 
  -3  10   3      150.72      152.21      7.66 o 
  -2  10   3      249.72      263.00      9.50 o 
  -1  10   3      888.12      873.76     20.80 o 
   0  10   3      114.86      110.80      4.80 o 
   1  10   3       15.35       11.58      3.76 o 
   2  10   3      250.18      255.71      7.11 o 
   3  10   3      251.96      247.10      7.08 o 
   4  10   3      619.14      609.35     14.82 o 
   5  10   3      206.29      189.68     16.49 o 
   6  10   3       57.35       58.71      5.17 o 
   7  10   3      183.39      173.41      7.72 o 
   8  10   3      178.38      182.33      8.63 o 
   9  10   3      406.93      394.75     12.42 o 
  -8  11   3        9.78       13.04      6.33 o 
  -7  11   3      150.26      152.50      8.55 o 
  -6  11   3        4.17        8.50      4.65 o 
  -5  11   3       49.85       45.08      5.46 o 
  -4  11   3       48.16       44.63      5.40 o 
  -3  11   3      968.65     1014.81     46.63 o 
  -2  11   3       24.58       25.37      4.83 o 
  -1  11   3       70.80       70.49     10.16 o 
   0  11   3        3.13        4.19      2.95 o 
   1  11   3      123.14      118.41      7.01 o 
   2  11   3        2.95        3.32      3.13 o 
   3  11   3     1274.46     1259.54     27.63 o 
   4  11   3       90.30       87.69      5.79 o 
   5  11   3       48.10       43.95      5.00 o 
   6  11   3      102.73      103.30      6.56 o 
   7  11   3      264.22      262.97      9.88 o 
  -5  12   3        7.01       13.26      5.08 o 
  -4  12   3      163.60      178.64      9.02 o 
  -3  12   3      187.94      203.10      9.38 o 
  -2  12   3      254.59      257.51     11.90 o 
  -1  12   3      248.76      264.53     10.38 o 
   0  12   3        5.66        9.43      4.72 o 
   1  12   3       56.51       57.50      6.04 o 
   2  12   3      254.65      257.71      8.03 o 
   3  12   3      145.05      153.96      8.84 o 
   4  12   3      348.36      360.65     11.27 o 
   5  12   3       22.95       18.42      5.24 o 
 -14   0   4      472.85      427.17     18.56 o 
 -12   0   4      307.31      258.79     13.10 o 
 -10   0   4     3720.85     3551.92    102.86 o 
  -8   0   4     1797.51     1720.70     50.67 o 
  -6   0   4     1381.45     1365.95     41.06 o 
  -4   0   4     3014.41     2846.79     88.12 o 
  -2   0   4      323.58      307.93     10.48 o 
   0   0   4     3348.18     3488.80     95.22 o 
   4   0   4     2143.44     2261.44     58.31 o 
   6   0   4     1136.21     1224.74     24.24 o 
   8   0   4      722.78      716.79     14.82 o 
  10   0   4     1341.38     1254.66     36.03 o 
  12   0   4      853.93      870.29     27.52 o 
  14   0   4      121.06      135.62     10.05 o 
 -15   1   4      646.06      622.52     17.53 o 
 -14   1   4       47.31       45.85      5.24 o 
 -13   1   4      274.85      249.90      9.34 o 
 -12   1   4       94.60       95.45      5.93 o 
 -11   1   4      162.16      155.53      6.95 o 
 -10   1   4      900.76      884.92     20.69 o 
  -9   1   4      905.87      885.36     20.80 o 
  -8   1   4       39.08       38.55      3.37 o 
  -7   1   4      487.51      485.82      8.42 o 
  -6   1   4      896.92      900.81     13.67 o 
  -5   1   4      534.74      516.60     10.12 o 
  -4   1   4     3953.72     4005.51     76.28 o 
  -3   1   4     1343.93     1384.41     22.79 o 
  -2   1   4      897.25      930.83     13.21 o 
  -1   1   4     1049.08     1084.86     17.89 o 
   0   1   4     6695.17     7081.85    109.58 o 
   1   1   4     1915.12     2115.77     54.38 o 
   2   1   4     1854.12     1922.28     50.67 o 
   3   1   4     2117.14     2121.67     56.34 o 
   4   1   4      402.14      374.60      7.94 o 
   5   1   4      456.72      460.85      7.94 o 
   6   1   4     1974.45     1988.10     31.10 o 
   7   1   4      374.48      395.95      7.13 o 
   8   1   4     1291.18     1271.33     25.48 o 
   9   1   4      719.04      729.08     12.78 o 
  10   1   4       60.41       56.95      4.09 o 
  11   1   4     1237.41     1207.15     25.01 o 
  12   1   4      320.93      329.53      9.73 o 
  13   1   4       27.85       24.74      4.32 o 
  14   1   4      119.91      134.54      7.21 o 
 -15   2   4      210.85      199.30      9.34 o 
 -14   2   4       71.55       64.62      5.79 o 
 -13   2   4      112.17      106.78      6.41 o 
 -12   2   4        9.77        9.55      2.76 o 
 -11   2   4      551.46      557.47     15.06 o 
 -10   2   4      188.83      181.39      8.26 o 
  -9   2   4      789.68      763.99     17.84 o 
  -8   2   4      684.51      695.21     11.06 o 
  -7   2   4      758.12      742.93     11.60 o 
  -6   2   4      129.38      108.38      3.13 o 
  -5   2   4     1137.14     1043.05     15.37 o 
  -4   2   4      125.57      109.35      2.71 o 
  -3   2   4     4926.64     5062.86     69.38 o 
  -2   2   4     3164.75     3282.06     45.21 o 
  -1   2   4     3161.19     3232.22     44.75 o 
   0   2   4     1765.70     1831.24     25.40 o 
   1   2   4     2980.80     3055.02     60.07 o 
   2   2   4      646.72      706.06     19.00 o 
   3   2   4      786.06      774.42     22.49 o 
   4   2   4     1161.85     1190.01     33.41 o 
   5   2   4     2501.01     2371.50     36.94 o 
   6   2   4       23.24       29.71      2.47 o 
   7   2   4     3760.15     3626.99     68.86 o 
   8   2   4      387.49      354.25      8.95 o 
   9   2   4      278.51      268.64      7.80 o 
  10   2   4      193.40      187.92      6.55 o 
  11   2   4      604.40      568.69     19.87 o 
  12   2   4      180.81      194.52      7.41 o 
  13   2   4      747.74      722.37     17.37 o 
  14   2   4       16.08       16.57      4.48 o 
 -15   3   4        6.13        7.62      4.63 o 
 -14   3   4       42.46       47.97      5.40 o 
 -13   3   4       20.15       20.11      3.18 o 
 -12   3   4      287.09      271.81      7.45 o 
 -11   3   4      254.59      248.95     11.03 o 
 -10   3   4      387.39      358.86      8.16 o 
  -9   3   4       35.30       44.57      2.86 o 
  -8   3   4      364.80      357.29      6.06 o 
  -7   3   4      372.48      381.70      8.65 o 
  -6   3   4     2469.50     2451.56     34.88 o 
  -5   3   4     2056.81     2039.72     28.80 o 
  -4   3   4     5228.73     5420.84     74.50 o 
  -3   3   4     1687.34     1919.58     32.58 o 
  -2   3   4     4234.24     4206.85     69.85 o 
  -1   3   4      518.09      623.57      9.02 o 
   0   3   4      867.82      862.48     12.39 o 
   1   3   4     1564.93     1529.36     21.21 o 
   2   3   4     1108.32     1124.15     22.29 o 
   3   3   4      632.34      648.86     13.61 o 
   4   3   4      544.09      473.64     10.64 o 
   5   3   4      294.20      292.68      6.05 o 
   6   3   4     2381.35     2310.45     37.20 o 
   7   3   4      963.86      938.86     19.30 o 
   8   3   4     2367.97     2346.27     45.39 o 
   9   3   4      300.92      298.47      8.49 o 
  10   3   4      165.06      142.32      7.97 o 
  11   3   4      490.59      460.33     11.96 o 
  12   3   4      307.57      283.91     13.10 o 
  13   3   4      176.12      164.99      7.41 o 
  14   3   4      264.69      267.38      9.57 o 
 -14   4   4      123.43      121.31      5.71 o 
 -13   4   4       76.10       70.23      4.33 o 
 -12   4   4      389.45      390.65      9.72 o 
 -11   4   4       25.68       20.87      2.79 o 
 -10   4   4     1011.73      985.79     18.42 o 
  -9   4   4      115.47       95.88      3.72 o 
  -8   4   4      481.32      468.71      7.34 o 
  -7   4   4      469.51      516.36      8.70 o 
  -6   4   4     2774.77     2782.06     38.69 o 
  -5   4   4     2740.67     2786.88     38.96 o 
  -4   4   4     1536.61     1542.32     21.92 o 
  -3   4   4     2250.34     2129.36     29.89 o 
  -2   4   4      387.56      414.98      6.41 o 
  -1   4   4     1880.78     2007.33     24.67 o 
   0   4   4     4464.92     4575.61     72.84 o 
   1   4   4     1132.76     1251.53     20.69 o 
   2   4   4     3071.51     3143.00     60.62 o 
   3   4   4       44.75       37.89      2.32 o 
   4   4   4      860.41      860.03     18.17 o 
   5   4   4      759.31      730.62     12.89 o 
   6   4   4      440.76      397.29      9.73 o 
   7   4   4      457.80      444.55     21.40 o 
   8   4   4      679.39      685.24     15.36 o 
   9   4   4     1186.52     1142.02     31.89 o 
  10   4   4      185.65      180.62      6.87 o 
  11   4   4      186.11      156.87      6.79 o 
  12   4   4      101.01      104.82      6.10 o 
  13   4   4       73.56       57.66      8.08 o 
 -14   5   4      209.27      210.15      9.82 o 
 -13   5   4      243.45      248.61     10.05 o 
 -12   5   4        9.90       12.98      2.95 o 
 -11   5   4      592.53      592.72     14.98 o 
 -10   5   4      619.42      581.52     11.58 o 
  -9   5   4      403.38      383.13      7.47 o 
  -8   5   4      244.47      221.52      4.61 o 
  -7   5   4      678.99      683.08     10.90 o 
  -6   5   4       71.78       62.65      2.56 o 
  -5   5   4     4186.96     4263.75     58.80 o 
  -4   5   4     4688.98     4767.58     66.18 o 
  -3   5   4     1033.29     1048.78     15.29 o 
  -2   5   4      656.94      657.34      9.93 o 
  -1   5   4      687.93      665.89      9.95 o 
   0   5   4      251.04      241.09      5.29 o 
   1   5   4     4049.64     4267.13     67.02 o 
   2   5   4      546.14      577.44     10.09 o 
   3   5   4     1551.37     1544.80     31.06 o 
   4   5   4       35.96       46.13      2.93 o 
   5   5   4      760.93      775.04     13.56 o 
   6   5   4       78.73       72.89      4.16 o 
   7   5   4      679.98      683.45     35.27 o 
   8   5   4      365.34      352.23     10.05 o 
   9   5   4      420.82      383.74     10.50 o 
  10   5   4       58.17       53.62      4.47 o 
  11   5   4       58.94       64.55      5.02 o 
  12   5   4       26.56       34.14      8.19 o 
  13   5   4       62.14       70.36     11.68 o 
 -13   6   4      322.44      333.89     10.29 o 
 -12   6   4      698.86      710.79     20.42 o 
 -11   6   4      252.07      264.72      7.18 o 
 -10   6   4       54.96       58.69      3.19 o 
  -9   6   4      281.18      283.00      6.22 o 
  -8   6   4      364.34      345.04      6.17 o 
  -7   6   4       60.09       55.43      3.13 o 
  -6   6   4     1649.00     1708.69     28.31 o 
  -5   6   4      967.25      958.34     16.69 o 
  -4   6   4      180.02      179.80      5.04 o 
  -3   6   4     2017.66     1980.45     32.51 o 
  -2   6   4      413.72      407.30      8.26 o 
  -1   6   4      580.18      550.53     10.40 o 
   0   6   4     1007.21     1032.73     17.40 o 
   1   6   4      929.67      996.34     16.90 o 
   2   6   4     1333.33     1364.87     22.66 o 
   3   6   4      819.00      820.52     17.07 o 
   4   6   4      111.47      113.78      4.58 o 
   5   6   4       55.81       49.52      2.94 o 
   6   6   4       80.57       84.83      4.71 o 
   7   6   4      104.00       97.35      5.10 o 
   8   6   4       98.45       87.44      7.75 o 
   9   6   4       51.61       53.42      4.55 o 
  10   6   4        4.49        1.54      3.47 o 
  11   6   4      229.69      224.54      8.42 o 
  12   6   4        2.92       -0.18      5.24 o 
 -12   7   4      255.04      242.20     12.23 o 
 -11   7   4      288.55      283.91     12.89 o 
 -10   7   4      164.17      168.72      8.41 o 
  -9   7   4       10.50       11.46      3.76 o 
  -8   7   4      962.61     1000.50     22.70 o 
  -7   7   4      129.14      132.57      5.08 o 
  -6   7   4      189.03      178.43      5.97 o 
  -5   7   4      693.36      706.06     13.26 o 
  -4   7   4      528.42      529.67     10.72 o 
  -3   7   4      193.27      200.17      5.94 o 
  -2   7   4     2813.46     2821.64     61.30 o 
  -1   7   4      677.87      678.67     12.44 o 
   0   7   4      517.84      538.27     10.08 o 
   1   7   4      792.54      805.03     16.60 o 
   2   7   4      361.32      334.38      7.26 o 
   3   7   4      111.24      109.54      4.17 o 
   4   7   4     1336.52     1370.12     22.97 o 
   5   7   4      997.99      980.83     20.69 o 
   6   7   4      741.15      737.26     16.60 o 
   7   7   4      180.90      174.14      7.32 o 
   8   7   4      254.07      251.83      8.33 o 
   9   7   4      166.80      157.45      8.41 o 
  10   7   4      189.27      179.77      7.56 o 
  11   7   4      354.37      352.77     11.03 o 
  12   7   4      150.87      149.30      7.80 o 
 -12   8   4      178.58      181.70     11.36 o 
 -11   8   4       41.41       43.68      6.55 o 
 -10   8   4       72.28       85.34      6.03 o 
  -9   8   4      122.36      137.95     12.99 o 
  -8   8   4      498.54      509.12     14.05 o 
  -7   8   4      739.36      773.02     18.75 o 
  -6   8   4      276.52      279.70      9.44 o 
  -5   8   4      348.35      317.05     11.14 o 
  -4   8   4       20.27       23.63      6.01 o 
  -3   8   4      432.11      422.51     17.03 o 
  -2   8   4      314.37      315.73     12.01 o 
  -1   8   4     1242.76     1262.16     27.51 o 
   0   8   4      833.32      871.89     15.80 o 
   1   8   4       49.58       40.75      3.88 o 
   2   8   4      660.79      613.88     14.96 o 
   3   8   4     1025.45     1004.15     17.84 o 
   4   8   4      850.85      842.94     15.51 o 
   5   8   4      366.41      389.75     10.50 o 
   6   8   4      543.78      521.19     13.20 o 
   7   8   4       55.72       54.20      4.55 o 
   8   8   4       81.85       77.95      5.33 o 
   9   8   4      500.80      497.79     14.74 o 
  10   8   4      273.44      281.00     16.60 o 
  11   8   4      245.63      243.36      9.49 o 
 -11   9   4        6.06        1.31      5.24 o 
 -10   9   4       37.13       37.47      5.29 o 
  -9   9   4      466.49      473.09     19.87 o 
  -8   9   4       83.51       79.61      5.92 o 
  -7   9   4      670.25      648.54     17.13 o 
  -6   9   4       98.61      104.89      8.08 o 
  -5   9   4       54.87       56.20      4.97 o 
  -4   9   4      129.67      133.94      6.97 o 
  -3   9   4      238.18      241.73      8.81 o 
  -2   9   4      671.65      662.38     30.47 o 
  -1   9   4     1245.01     1215.37     27.18 o 
   0   9   4       46.97       42.25     11.57 o 
   1   9   4      552.16      521.94     13.77 o 
   2   9   4       55.94       55.96      3.58 o 
   3   9   4     1122.30     1107.48     19.73 o 
   4   9   4      182.07      190.19      6.08 o 
   5   9   4     1221.90     1210.05     25.47 o 
   6   9   4       10.62        7.31      3.54 o 
   7   9   4       36.63       39.57      4.54 o 
   8   9   4       29.86       33.25      5.79 o 
   9   9   4      410.66      406.82     12.12 o 
  10   9   4      127.42      136.69      7.56 o 
  -9  10   4       16.89       26.09     10.37 o 
  -8  10   4      527.06      522.15     25.01 o 
  -7  10   4      398.53      412.94     21.51 o 
  -6  10   4      112.16      112.33      6.87 o 
  -5  10   4      459.27      472.07     13.69 o 
  -4  10   4      132.63      131.46      7.29 o 
  -3  10   4      201.41      188.27      8.40 o 
  -2  10   4      572.37      583.34     26.43 o 
  -1  10   4      137.36      137.82      7.13 o 
   0  10   4      118.04      116.29     10.48 o 
   1  10   4      198.53      200.99      6.34 o 
   2  10   4      127.80      135.59      5.42 o 
   3  10   4       93.25       97.99      4.77 o 
   4  10   4      754.63      750.82     17.22 o 
   5  10   4      205.58      208.20      8.03 o 
   6  10   4      168.86      164.80     10.59 o 
   7  10   4       35.38       36.24      6.77 o 
   8  10   4      227.50      229.67      9.03 o 
  -7  11   4      162.11      158.65      8.70 o 
  -6  11   4      393.51      390.85     12.85 o 
  -5  11   4        7.49        7.32      7.43 o 
  -4  11   4       45.04       36.77      5.30 o 
  -3  11   4      198.46      206.14     12.99 o 
  -2  11   4      502.75      514.57     14.67 o 
  -1  11   4       72.43       66.15      5.77 o 
   0  11   4      298.98      313.38      8.25 o 
   1  11   4        4.25        5.54      3.12 o 
   2  11   4      195.06      206.82      5.94 o 
   3  11   4      195.52      199.03      6.83 o 
   4  11   4      348.02      338.83     10.58 o 
   5  11   4      126.69      136.92      7.18 o 
   6  11   4        8.52        1.01      4.07 o 
   7  11   4        9.82        3.24      4.23 o 
  -5  12   4      165.71      168.37      9.02 o 
  -4  12   4       84.27       83.86      6.72 o 
  -3  12   4       35.43       35.76      5.51 o 
  -2  12   4      211.27      208.08      9.55 o 
  -1  12   4      183.49      212.64     11.14 o 
   0  12   4      120.80      121.65     12.89 o 
   1  12   4       25.77       24.81      3.96 o 
   2  12   4      114.03      122.89      5.83 o 
   3  12   4      311.01      319.71      8.74 o 
   4  12   4       43.56       46.59      5.31 o 
 -15   0   5      539.70      534.19     22.06 o 
 -13   0   5      136.04      124.92      9.83 o 
 -11   0   5      869.87      821.59     28.61 o 
  -9   0   5     2341.35     2282.41     66.61 o 
  -7   0   5      987.99      903.14     35.60 o 
  -5   0   5     2554.97     2509.31     50.39 o 
  -3   0   5     1680.22     1649.29     48.05 o 
  -1   0   5      102.04       97.62      4.59 o 
   1   0   5     3544.65     3709.27     68.53 o 
   3   0   5     5201.75     5097.69    131.91 o 
   5   0   5     9434.94     9641.57    177.24 o 
   7   0   5     1983.95     1967.86     38.76 o 
   9   0   5      978.79      996.52     28.61 o 
  11   0   5     1066.57     1114.67     32.76 o 
  13   0   5      259.96      253.77     12.67 o 
 -15   1   5      257.87      266.25     10.58 o 
 -14   1   5      222.05      198.19      8.88 o 
 -13   1   5       60.71       54.21      6.99 o 
 -12   1   5      196.26      175.16      7.72 o 
 -11   1   5      265.59      258.05      9.11 o 
 -10   1   5     1110.87     1065.31     24.55 o 
  -9   1   5     1451.74     1426.05     30.20 o 
  -8   1   5     3260.37     3132.71     44.39 o 
  -7   1   5      157.91      160.00      3.87 o 
  -6   1   5     1415.78     1348.09     17.51 o 
  -5   1   5      495.00      445.13      8.98 o 
  -4   1   5     1316.89     1220.42     20.05 o 
  -3   1   5     1509.23     1540.87     21.52 o 
  -2   1   5      849.96      825.36     13.42 o 
  -1   1   5     5481.69     5863.60     91.31 o 
   0   1   5     2031.21     2081.07     32.98 o 
   1   1   5     3869.87     4062.28     64.75 o 
   2   1   5     4747.13     4959.88    124.92 o 
   3   1   5     1147.59     1143.50     30.57 o 
   4   1   5     6205.94     6342.55    117.88 o 
   5   1   5        6.75        3.62      1.19 o 
   6   1   5     1695.33     1697.18     26.56 o 
   7   1   5      940.78      948.57     19.23 o 
   8   1   5      820.52      769.43     16.60 o 
   9   1   5      343.04      348.82      7.43 o 
  10   1   5     1115.94     1098.24     22.86 o 
  11   1   5       91.30       94.33      5.24 o 
  12   1   5      428.73      408.81     11.35 o 
  13   1   5      164.10      157.18      7.18 o 
  14   1   5      186.59      178.11      7.88 o 
 -15   2   5       76.68       76.93      6.44 o 
 -14   2   5      275.32      276.55     18.78 o 
 -13   2   5      282.53      283.48     13.54 o 
 -12   2   5      352.81      323.89     16.05 o 
 -11   2   5       35.59       30.79      2.94 o 
 -10   2   5      530.26      526.79     10.64 o 
  -9   2   5      582.49      567.73     11.02 o 
  -8   2   5      653.88      665.17     10.70 o 
  -7   2   5      744.47      765.18     13.24 o 
  -6   2   5      370.74      338.50      5.98 o 
  -5   2   5     1207.56     1296.84     18.80 o 
  -4   2   5      952.33      908.16     12.99 o 
  -3   2   5     1612.00     1648.50     23.23 o 
  -2   2   5      731.16      738.34     11.35 o 
  -1   2   5     1008.56     1045.09     18.16 o 
   0   2   5     4166.70     4443.22     65.22 o 
   1   2   5      542.70      617.90     10.11 o 
   2   2   5     3655.07     3794.33     96.31 o 
   3   2   5      879.66      862.21     23.80 o 
   4   2   5       57.93       53.94      3.49 o 
   5   2   5     1235.37     1286.60     25.17 o 
   6   2   5      402.89      350.65      8.57 o 
   7   2   5      179.01      180.87      5.79 o 
   8   2   5     1470.44     1480.08     77.64 o 
   9   2   5      333.49      331.87      8.80 o 
  10   2   5      378.85      329.52     19.11 o 
  11   2   5      185.45      172.01      6.87 o 
  12   2   5      438.28      436.34     16.82 o 
  13   2   5       11.26       20.10      4.16 o 
  14   2   5      132.16      116.39      6.87 o 
 -14   3   5       88.63       81.85      6.33 o 
 -13   3   5      167.77      161.11      5.94 o 
 -12   3   5      145.99      136.92      5.36 o 
 -11   3   5      260.78      250.55      8.92 o 
 -10   3   5      259.94      254.21      6.58 o 
  -9   3   5      783.99      760.15     15.79 o 
  -8   3   5      831.06      818.16     15.10 o 
  -7   3   5      651.02      680.03     15.89 o 
  -6   3   5      838.93      846.56     12.88 o 
  -5   3   5      203.01      195.53      4.03 o 
  -4   3   5     1561.21     1599.25     22.45 o 
  -3   3   5     1173.73     1233.67     17.24 o 
  -2   3   5     3235.48     3446.58     61.15 o 
  -1   3   5      964.69      961.12     15.13 o 
   0   3   5     1860.63     1934.50     40.76 o 
   1   3   5     3894.55     4090.92     55.16 o 
   2   3   5     2921.14     3070.17     59.54 o 
   3   3   5      825.04      803.74     16.23 o 
   4   3   5      841.31      902.72     18.55 o 
   5   3   5       97.81       99.02      3.36 o 
   6   3   5      408.04      398.15      7.77 o 
   7   3   5      471.26      482.33     24.46 o 
   8   3   5      191.34      215.86      6.72 o 
   9   3   5      193.24      179.74      8.74 o 
  10   3   5      132.25      138.28      7.10 o 
  11   3   5        2.03       -0.99      3.16 o 
  12   3   5      301.28      308.59     13.76 o 
  13   3   5       29.86       35.71      4.86 o 
  14   3   5       81.61       81.91      6.15 o 
 -14   4   5      118.88      142.88      7.87 o 
 -13   4   5      127.15      129.85      5.58 o 
 -12   4   5      344.65      366.93     12.19 o 
 -11   4   5      622.73      620.04     12.71 o 
 -10   4   5       39.83       43.38      3.12 o 
  -9   4   5      160.95      140.13      3.78 o 
  -8   4   5      118.71      114.37      3.75 o 
  -7   4   5      717.42      699.63     11.02 o 
  -6   4   5     1654.99     1758.94     25.14 o 
  -5   4   5     4039.14     4048.16     56.05 o 
  -4   4   5     1519.59     1599.06     22.66 o 
  -3   4   5      522.47      497.19      7.83 o 
  -2   4   5      714.14      771.51     11.29 o 
  -1   4   5     1161.63     1220.89     17.53 o 
   0   4   5     1320.53     1303.14     18.29 o 
   1   4   5     3462.24     3528.93     48.06 o 
   2   4   5     1114.59     1199.93     24.28 o 
   3   4   5      902.75      919.22     19.24 o 
   4   4   5      322.82      291.91      7.56 o 
   5   4   5     1299.40     1342.69     22.61 o 
   6   4   5      642.52      673.72     16.27 o 
   7   4   5     2147.60     2157.83     56.02 o 
   8   4   5      102.10      101.33      5.17 o 
   9   4   5       85.77       88.44      5.17 o 
  10   4   5       43.50       43.36      4.17 o 
  11   4   5      250.58      255.28      8.57 o 
  12   4   5        2.97        0.27      3.61 o 
  13   4   5      256.26      278.01     13.76 o 
 -14   5   5      144.95      150.27     14.74 o 
 -13   5   5      143.26      149.92      7.80 o 
 -12   5   5      392.64      405.32     10.71 o 
 -11   5   5       54.72       60.13      3.75 o 
 -10   5   5      247.93      239.62      6.54 o 
  -9   5   5      502.87      487.25      7.89 o 
  -8   5   5      108.58      110.30      3.89 o 
  -7   5   5      186.28      174.32      4.63 o 
  -6   5   5     1787.16     1812.11     25.86 o 
  -5   5   5      629.40      639.33     10.19 o 
  -4   5   5     2895.62     2977.92     41.68 o 
  -3   5   5     1729.07     1729.67     24.78 o 
  -2   5   5     1605.93     1580.92     34.23 o 
  -1   5   5      243.43      222.50      5.30 o 
   0   5   5     3260.42     3284.45     52.18 o 
   1   5   5       39.07       45.58      2.25 o 
   2   5   5     1376.12     1431.90     23.42 o 
   3   5   5      499.07      527.89     11.78 o 
   4   5   5      977.99     1018.26     26.53 o 
   5   5   5      378.21      366.73      7.64 o 
   6   5   5     1369.10     1384.04     44.12 o 
   7   5   5      626.78      639.26     14.20 o 
   8   5   5      409.58      418.83     13.87 o 
   9   5   5      167.93      164.93      6.49 o 
  10   5   5      414.73      434.40     11.35 o 
  11   5   5      117.22      105.18      6.02 o 
  12   5   5      402.65      341.36     30.47 o 
  13   5   5      207.78      194.59     12.23 o 
 -13   6   5      280.78      267.96      9.39 o 
 -12   6   5       13.40       12.25      3.61 o 
 -11   6   5       66.85       67.11      4.76 o 
 -10   6   5      434.87      429.72     12.44 o 
  -9   6   5      176.02      170.45      5.03 o 
  -8   6   5      612.22      623.64     12.28 o 
  -7   6   5       76.00       79.49      4.55 o 
  -6   6   5       78.27       73.45      3.98 o 
  -5   6   5      109.70      111.64      4.26 o 
  -4   6   5      514.09      545.15     12.04 o 
  -3   6   5     1516.99     1469.83     25.18 o 
  -2   6   5     1026.92     1034.95     17.92 o 
  -1   6   5      504.69      462.24      9.10 o 
   0   6   5     1498.06     1553.45     26.11 o 
   1   6   5      569.87      580.49     11.27 o 
   2   6   5     1060.19     1089.00     18.38 o 
   3   6   5      967.58      958.92     16.55 o 
   4   6   5      481.66      505.53     12.02 o 
   5   6   5      572.84      607.03     11.38 o 
   6   6   5      313.83      327.14      8.95 o 
   7   6   5      763.14      780.63     28.28 o 
   8   6   5      270.01      258.04      8.11 o 
   9   6   5      681.59      682.78     22.28 o 
  10   6   5      284.18      275.27     13.65 o 
  11   6   5      155.80      142.03     11.03 o 
  12   6   5      341.97      346.14     11.04 o 
 -12   7   5       71.72       65.08      6.99 o 
 -11   7   5       95.84       94.56      7.43 o 
 -10   7   5      130.93      118.42      6.65 o 
  -9   7   5      406.60      387.99      9.28 o 
  -8   7   5      224.76      220.93      9.39 o 
  -7   7   5     1090.95     1081.25     19.52 o 
  -6   7   5      220.92      220.72      7.34 o 
  -5   7   5      192.67      191.64      5.65 o 
  -4   7   5      137.97      135.17      7.97 o 
  -3   7   5     1753.40     1756.36     29.70 o 
  -2   7   5      178.21      181.42      5.16 o 
  -1   7   5     1124.54     1216.95     20.89 o 
   0   7   5      262.23      297.21      6.78 o 
   1   7   5       39.44       43.82      2.75 o 
   2   7   5      194.47      200.08     15.30 o 
   3   7   5     1506.84     1485.82     24.81 o 
   4   7   5      308.93      309.05      7.12 o 
   5   7   5      406.18      405.28     15.51 o 
   6   7   5      194.20      203.12      7.10 o 
   7   7   5      308.36      302.39      8.95 o 
   8   7   5      222.10      232.79      7.95 o 
   9   7   5      482.93      458.83     17.03 o 
  10   7   5       40.73       37.46      4.78 o 
  11   7   5       93.63      101.54      6.49 o 
 -11   8   5      185.00      193.28     10.92 o 
 -10   8   5        3.19        1.30      4.03 o 
  -9   8   5      222.30      215.37     21.40 o 
  -8   8   5      429.59      429.17     12.43 o 
  -7   8   5      362.91      355.63     11.12 o 
  -6   8   5      661.51      665.35     16.66 o 
  -5   8   5       85.40       85.76      5.46 o 
  -4   8   5       89.90       93.66      5.56 o 
  -3   8   5      641.71      635.83     30.68 o 
  -2   8   5      455.61      446.82     12.23 o 
  -1   8   5       55.66       57.56      4.46 o 
   0   8   5      238.74      257.02      9.10 o 
   1   8   5      218.10      191.20      7.14 o 
   2   8   5      106.60      100.84      4.33 o 
   3   8   5      194.74      203.48     11.83 o 
   4   8   5      521.51      533.39      9.21 o 
   5   8   5       74.42       69.54      4.71 o 
   6   8   5       26.47       19.20      6.77 o 
   7   8   5       69.10       67.96      4.93 o 
   8   8   5       66.00       72.55      5.33 o 
   9   8   5      193.22      186.34     19.66 o 
  10   8   5      498.05      512.78     17.03 o 
  11   8   5      104.87      103.85      6.79 o 
 -10   9   5      241.66      244.81      9.81 o 
  -9   9   5       92.42      113.32      6.92 o 
  -8   9   5      379.91      372.55     12.07 o 
  -7   9   5       16.44       14.48      4.32 o 
  -6   9   5      366.71      373.45     11.64 o 
  -5   9   5        8.89       12.12      3.96 o 
  -4   9   5      322.54      318.47     10.28 o 
  -3   9   5       10.32       10.74      3.71 o 
  -2   9   5     1021.30     1023.80     23.69 o 
  -1   9   5       31.56       38.87      4.35 o 
   0   9   5      191.05      185.16      7.55 o 
   1   9   5      380.37      364.53     10.75 o 
   2   9   5        4.80        2.21      5.35 o 
   3   9   5      124.59      120.26      5.14 o 
   4   9   5      460.89      475.64     16.05 o 
   5   9   5       48.09       52.12      4.55 o 
   6   9   5      184.72      208.14     12.99 o 
   7   9   5      238.84      239.90      8.57 o 
   8   9   5        6.20        5.77      3.85 o 
   9   9   5       35.49       28.44      4.85 o 
  -9  10   5      274.67      274.27     10.91 o 
  -8  10   5      142.52      152.65      8.23 o 
  -7  10   5      220.75      221.30      9.55 o 
  -6  10   5      132.78      130.43      7.40 o 
  -5  10   5      133.18      133.96      7.29 o 
  -4  10   5      245.60      230.35      9.29 o 
  -3  10   5      518.31      490.73     14.10 o 
  -2  10   5      380.59      394.58     11.90 o 
  -1  10   5      574.29      579.77     23.48 o 
   0  10   5      330.19      325.10     10.69 o 
   1  10   5       42.63       43.82      4.88 o 
   2  10   5      247.80      237.44      6.98 o 
   3  10   5      172.39      178.20      6.27 o 
   4  10   5      358.03      340.09     10.19 o 
   5  10   5      321.30      323.07     14.09 o 
   6  10   5      298.28      292.47     11.36 o 
   7  10   5       26.10       24.24      7.32 o 
   8  10   5       91.10       96.55      6.49 o 
  -7  11   5      546.66      611.93     17.03 o 
  -6  11   5       69.69       80.66      6.45 o 
  -5  11   5      322.59      332.44     11.80 o 
  -4  11   5      104.59      104.00      6.82 o 
  -3  11   5      521.98      542.49     15.67 o 
  -2  11   5      200.81      196.37      8.92 o 
  -1  11   5      949.83      981.46     23.32 o 
   0  11   5       49.11       49.01      5.46 o 
   1  11   5      388.78      373.80      9.43 o 
   2  11   5       43.83       45.53      5.23 o 
   3  11   5      460.34      450.02     15.72 o 
   4  11   5       80.89       83.96      7.43 o 
   5  11   5      405.63      394.07     17.25 o 
   6  11   5       11.18       10.37      4.45 o 
  -4  12   5      188.38      212.76      9.71 o 
  -3  12   5       62.32       66.95      6.35 o 
  -2  12   5      260.23      270.24     10.96 o 
  -1  12   5      229.93      246.38     23.15 o 
   0  12   5      266.18      271.13      8.08 o 
   1  12   5        1.26       -3.53      3.23 o 
   2  12   5      251.41      252.88      8.11 o 
   3  12   5       64.94       69.75      4.78 o 
 -14   0   6      184.08      191.31     12.45 o 
 -12   0   6        9.11        0.00      4.80 o 
 -10   0   6     2279.05     2187.63     64.64 o 
  -8   0   6      424.10      383.27     10.27 o 
  -6   0   6       88.14       65.09      3.57 o 
  -4   0   6     9475.57     9281.63    258.79 o 
  -2   0   6     4973.03     4865.10    133.66 o 
   0   0   6     5856.25     6134.95    195.02 o 
   2   0   6      997.92     1161.62     30.14 o 
   4   0   6       37.27       48.70      3.49 o 
   6   0   6      947.32      910.43     20.42 o 
   8   0   6      467.42      480.46     15.29 o 
  10   0   6      638.84      676.36     21.40 o 
  12   0   6      274.24      297.89     13.32 o 
  14   0   6       42.94       43.24      7.21 o 
 -15   1   6      356.21      370.44     12.59 o 
 -14   1   6       67.41       62.08      5.79 o 
 -13   1   6       51.47       45.10      8.41 o 
 -12   1   6      240.50      224.84      8.65 o 
 -11   1   6      222.47      197.94      7.88 o 
 -10   1   6      847.97      808.25     19.69 o 
  -9   1   6     1435.71     1357.53     24.46 o 
  -8   1   6      837.71      816.85     14.46 o 
  -7   1   6       86.70       81.46      2.42 o 
  -6   1   6     2010.44     1981.79     27.87 o 
  -5   1   6      740.43      730.49     10.83 o 
  -4   1   6     1400.58     1481.90     20.84 o 
  -3   1   6     3942.95     3944.21     62.61 o 
  -2   1   6     1081.50     1109.60     35.71 o 
  -1   1   6     1063.06     1099.92     21.90 o 
   0   1   6     1279.62     1314.75     23.43 o 
   1   1   6     1517.87     1721.98     26.81 o 
   2   1   6     3427.79     3548.42     89.98 o 
   3   1   6       91.19      130.16      5.46 o 
   4   1   6     1286.87     1328.04     35.82 o 
   5   1   6     1741.69     1785.91     62.57 o 
   6   1   6      993.58      998.41     19.84 o 
   7   1   6      182.49      194.49     11.68 o 
   8   1   6      390.65      376.07      7.52 o 
   9   1   6      115.07      102.33      5.10 o 
  10   1   6        6.24        6.41      3.01 o 
  11   1   6      277.57      285.47      9.28 o 
  12   1   6       29.87       26.23      4.37 o 
  13   1   6       34.35       28.45      4.79 o 
  14   1   6      126.48      141.69      7.41 o 
 -15   2   6      284.06      273.38     10.81 o 
 -14   2   6      176.19      181.89      8.57 o 
 -13   2   6      249.66      241.76     13.87 o 
 -12   2   6       15.29       13.25      3.94 o 
 -11   2   6      515.75      516.67     11.13 o 
 -10   2   6      178.81      172.38      5.30 o 
  -9   2   6      996.42      938.97     16.04 o 
  -8   2   6      541.18      540.08      9.00 o 
  -7   2   6     1358.39     1421.81     20.76 o 
  -6   2   6      350.37      330.54     10.97 o 
  -5   2   6     3326.39     3208.00     44.61 o 
  -4   2   6      430.31      450.96      7.06 o 
  -3   2   6     3390.30     3489.61     47.76 o 
  -2   2   6     4934.93     5373.16     87.54 o 
  -1   2   6      903.73      906.26     26.01 o 
   0   2   6     1085.84     1205.11     19.05 o 
   1   2   6     4474.55     4408.96     76.89 o 
   2   2   6      830.98      912.88     24.46 o 
   3   2   6     6712.56     6977.82    180.17 o 
   4   2   6      956.11      941.05     26.21 o 
   5   2   6     1438.69     1460.82     40.62 o 
   6   2   6     1056.36     1056.57     21.23 o 
   7   2   6     2174.81     2153.88     40.99 o 
   8   2   6      345.05      348.79      8.95 o 
   9   2   6      369.63      346.71     11.68 o 
  10   2   6      104.38      110.29      7.64 o 
  11   2   6      461.38      456.02     12.05 o 
  12   2   6      192.41      201.01      7.64 o 
  13   2   6     1080.78     1047.53     31.89 o 
  14   2   6        8.56       10.30      4.47 o 
 -14   3   6      216.49      227.83     14.85 o 
 -13   3   6       49.09       45.03      5.17 o 
 -12   3   6      513.70      507.34     21.62 o 
 -11   3   6      252.45      261.75      7.00 o 
 -10   3   6       56.32       54.24      5.23 o 
  -9   3   6       31.58       35.23      3.05 o 
  -8   3   6      972.89      931.05     14.35 o 
  -7   3   6      113.44      114.65      3.55 o 
  -6   3   6     3694.01     3721.06     51.85 o 
  -5   3   6     1931.80     1991.49     33.16 o 
  -4   3   6     4398.99     4376.09     60.38 o 
  -3   3   6      383.49      396.76      6.47 o 
  -2   3   6     3429.21     3426.39     61.09 o 
  -1   3   6      733.87      733.53     17.68 o 
   0   3   6     2885.45     2910.96     42.68 o 
   1   3   6     1714.20     1756.17     28.97 o 
   2   3   6     1535.74     1581.79     30.56 o 
   3   3   6      287.20      256.50      6.46 o 
   4   3   6     1321.21     1367.80     35.49 o 
   5   3   6      296.96      299.77      7.56 o 
   6   3   6     1301.26     1367.21     28.55 o 
   7   3   6     2911.06     2863.24     54.66 o 
   8   3   6     1456.55     1403.11     28.03 o 
   9   3   6       73.31       73.10      5.24 o 
  10   3   6      214.61      189.06      6.94 o 
  11   3   6      297.41      285.44     12.89 o 
  12   3   6      247.65      268.54      8.95 o 
  13   3   6      455.27      440.06     12.58 o 
 -14   4   6      154.84      169.66      8.49 o 
 -13   4   6      282.80      297.09     13.43 o 
 -12   4   6      136.44      123.13     12.23 o 
 -11   4   6       46.58       47.54      3.34 o 
 -10   4   6      382.43      382.26      8.52 o 
  -9   4   6       67.61       59.86      3.06 o 
  -8   4   6      314.45      312.89      6.18 o 
  -7   4   6      796.18      814.98     12.73 o 
  -6   4   6      356.50      347.81      6.43 o 
  -5   4   6     1546.98     1552.08     22.33 o 
  -4   4   6     1573.30     1655.12     23.80 o 
  -3   4   6     2101.74     2038.02     28.57 o 
  -2   4   6       32.91       31.41      1.52 o 
  -1   4   6     1322.05     1315.09     18.47 o 
   0   4   6     2153.63     2214.94     30.49 o 
   1   4   6      386.01      419.93      6.61 o 
   2   4   6     1324.20     1391.54     22.19 o 
   3   4   6      466.95      483.18     11.00 o 
   4   4   6      319.76      338.99     12.23 o 
   5   4   6     1279.85     1315.24     47.39 o 
   6   4   6     4045.22     4049.09     74.79 o 
   7   4   6      764.19      770.34     16.44 o 
   8   4   6     1551.76     1509.89     30.73 o 
   9   4   6      363.15      321.58     11.47 o 
  10   4   6       52.15       44.64      4.16 o 
  11   4   6      463.38      427.62     17.03 o 
  12   4   6      255.94      250.49     12.89 o 
  13   4   6      103.09      108.54      9.61 o 
 -14   5   6      150.42      165.60      8.52 o 
 -13   5   6      212.98      214.74      9.03 o 
 -12   5   6       96.01       96.49     10.48 o 
 -11   5   6      265.29      273.12      7.23 o 
 -10   5   6      183.77      194.93     11.14 o 
  -9   5   6      334.79      334.30      6.87 o 
  -8   5   6       71.06       67.91      3.01 o 
  -7   5   6      289.33      270.52      5.69 o 
  -6   5   6      738.93      736.05     11.69 o 
  -5   5   6      537.97      555.00      8.95 o 
  -4   5   6      622.82      634.22      9.99 o 
  -3   5   6       27.76       39.62      2.70 o 
  -2   5   6      630.63      673.92     13.74 o 
  -1   5   6      589.00      585.48      9.02 o 
   0   5   6     1047.20     1133.56     19.13 o 
   1   5   6     1813.24     1901.12     30.45 o 
   2   5   6      643.83      609.57     10.88 o 
   3   5   6      395.44      401.79      9.70 o 
   4   5   6       64.49       68.42      4.02 o 
   5   5   6     1204.43     1195.84     41.60 o 
   6   5   6      167.74      175.16      6.25 o 
   7   5   6      500.02      475.71     11.81 o 
   8   5   6       81.09       78.73      4.63 o 
   9   5   6      222.32      201.47      7.33 o 
  10   5   6      124.53      121.28      6.18 o 
  11   5   6      169.88      180.16      7.57 o 
  12   5   6      120.33      123.10      7.03 o 
 -13   6   6      178.78      180.17     12.01 o 
 -12   6   6      270.38      284.13     13.76 o 
 -11   6   6       58.24       61.65      4.60 o 
 -10   6   6       79.47       86.75      4.91 o 
  -9   6   6      388.82      381.27      8.83 o 
  -8   6   6       96.90       96.83      4.52 o 
  -7   6   6      318.33      300.39      7.36 o 
  -6   6   6      346.58      342.16      7.77 o 
  -5   6   6       43.67       51.41      3.32 o 
  -4   6   6      774.39      761.16     14.71 o 
  -3   6   6      172.84      173.58      4.89 o 
  -2   6   6      207.08      194.39      5.25 o 
  -1   6   6      336.47      338.18      7.31 o 
   0   6   6      406.21      406.81      8.05 o 
   1   6   6      218.10      215.01      5.45 o 
   2   6   6      596.12      627.48     11.56 o 
   3   6   6     1090.16     1123.94     20.51 o 
   4   6   6      823.23      834.16     19.22 o 
   5   6   6      130.82      136.64      4.58 o 
   6   6   6      391.82      367.55     11.90 o 
   7   6   6       37.55       43.33      4.02 o 
   8   6   6      432.36      420.57     15.72 o 
   9   6   6      337.37      336.79      9.88 o 
  10   6   6       83.50       87.15      5.63 o 
  11   6   6      206.53      212.99      9.83 o 
  12   6   6       51.77       47.43      5.56 o 
 -11   7   6       79.50       84.74      7.21 o 
 -10   7   6       24.26       24.64      3.41 o 
  -9   7   6      553.89      583.90     12.09 o 
  -8   7   6      411.48      426.78      9.69 o 
  -7   7   6       49.72       45.33      3.37 o 
  -6   7   6      820.48      804.03     15.24 o 
  -5   7   6       41.92       43.63      3.41 o 
  -4   7   6      457.08      451.60     10.05 o 
  -3   7   6      199.94      214.65      5.81 o 
  -2   7   6     1750.50     1716.69     29.63 o 
  -1   7   6       14.85       15.11      2.27 o 
   0   7   6      120.73      126.31      4.37 o 
   1   7   6      131.11      144.23      4.66 o 
   2   7   6      279.98      284.89      6.85 o 
   3   7   6      717.85      750.47     13.62 o 
   4   7   6      840.78      816.88     15.83 o 
   5   7   6       62.32       61.92      4.24 o 
   6   7   6      128.06      121.63      5.79 o 
   7   7   6       13.76       16.39      3.54 o 
   8   7   6      303.79      300.71      9.34 o 
   9   7   6      241.86      237.88      8.49 o 
  10   7   6      450.86      477.88     13.12 o 
  11   7   6       31.81       34.17      6.11 o 
 -10   8   6      314.47      298.55     10.76 o 
  -9   8   6      203.57      234.18      9.13 o 
  -8   8   6      695.66      708.71     17.93 o 
  -7   8   6      579.45      583.77     15.41 o 
  -6   8   6      270.67      251.07      8.97 o 
  -5   8   6       85.01       91.46      9.28 o 
  -4   8   6      654.29      616.84     15.94 o 
  -3   8   6       96.28       97.62      5.56 o 
  -2   8   6      692.87      662.80     16.39 o 
  -1   8   6      535.71      562.66     13.05 o 
   0   8   6      232.00      242.33      5.92 o 
   1   8   6      206.84      222.09      8.34 o 
   2   8   6      754.00      763.66     15.15 o 
   3   8   6      673.28      706.05     13.07 o 
   4   8   6      728.06      723.03     19.19 o 
   5   8   6      475.23      467.60     10.75 o 
   6   8   6      296.38      295.33     10.81 o 
   7   8   6       36.26       37.85      5.02 o 
   8   8   6      312.52      330.31     14.96 o 
   9   8   6      528.15      528.37     13.97 o 
  10   8   6      106.33      104.29      6.56 o 
 -10   9   6       62.17       75.67      6.22 o 
  -9   9   6      585.99      626.24     17.03 o 
  -8   9   6       76.97       73.59      5.86 o 
  -7   9   6      882.52      893.58     21.83 o 
  -6   9   6       78.92       74.80      5.61 o 
  -5   9   6      668.52      651.07     16.82 o 
  -4   9   6       61.54       50.42      4.88 o 
  -3   9   6      737.41      729.59     18.06 o 
  -2   9   6       26.21       24.11      4.08 o 
  -1   9   6     1076.16     1068.58     24.19 o 
   0   9   6       86.86       83.56      6.11 o 
   1   9   6      536.74      546.64     13.83 o 
   2   9   6       29.30       37.26      5.35 o 
   3   9   6     1045.40     1005.92     25.11 o 
   4   9   6      205.84      193.24      8.74 o 
   5   9   6     1009.93      987.53     21.77 o 
   6   9   6      166.20      156.43      7.10 o 
   7   9   6       49.14       44.85      4.78 o 
   8   9   6        1.30       -0.34      3.85 o 
   9   9   6      308.14      314.26     22.71 o 
  -9  10   6       91.62      107.02      7.18 o 
  -8  10   6      396.85      418.51     13.38 o 
  -7  10   6      142.93      141.14      9.50 o 
  -6  10   6      270.86      259.80     12.99 o 
  -5  10   6       42.11       47.10      6.88 o 
  -4  10   6      211.12      219.18      8.92 o 
  -3  10   6       53.73       61.27      6.66 o 
  -2  10   6     1075.06     1052.07     24.84 o 
  -1  10   6      353.88      344.82     11.02 o 
   0  10   6      286.34      281.81      9.91 o 
   1  10   6       14.10       10.12      4.14 o 
   2  10   6      134.10      136.92      7.14 o 
   3  10   6      113.76      108.59      6.08 o 
   4  10   6      525.48      520.21     22.60 o 
   5  10   6       98.22      105.47      6.25 o 
   6  10   6      179.13      167.65      9.61 o 
   7  10   6        5.55       -3.66      3.94 o 
   8  10   6      122.41      122.44      7.03 o 
  -7  11   6      186.75      187.65      9.55 o 
  -6  11   6      182.90      182.02      9.18 o 
  -5  11   6       20.74       24.99      5.09 o 
  -4  11   6       29.85       39.82      5.35 o 
  -3  11   6      214.93      205.86      9.29 o 
  -2  11   6       69.51       53.44      5.72 o 
  -1  11   6       72.79       84.79     10.81 o 
   0  11   6      301.60      284.87     10.34 o 
   1  11   6        4.69        7.69      4.56 o 
   2  11   6       30.16       33.00      3.35 o 
   3  11   6      159.43      169.07      7.86 o 
   4  11   6      127.39      149.59     13.98 o 
   5  11   6       23.74       27.36      4.78 o 
   6  11   6      107.19      108.08      6.79 o 
  -4  12   6       24.72       25.53      5.49 o 
  -3  12   6       19.21       22.45      5.35 o 
  -2  12   6       92.15       97.85      7.97 o 
  -1  12   6      110.28      117.55      7.50 o 
   0  12   6       33.08       30.96      3.97 o 
   1  12   6      203.58      215.20      7.48 o 
   2  12   6      111.46      113.93      5.85 o 
   3  12   6      138.43      140.38      6.21 o 
 -15   0   7      914.17      899.12     32.32 o 
 -13   0   7       35.10       28.17      6.33 o 
 -11   0   7      569.36      541.83     20.75 o 
  -9   0   7     7494.18     7238.65    145.47 o 
  -7   0   7      665.18      591.91     16.49 o 
  -5   0   7     5031.65     4948.09    137.37 o 
  -3   0   7     3677.08     3703.26    102.43 o 
  -1   0   7      582.58      710.21     21.84 o 
   1   0   7     5628.71     5784.71    107.39 o 
   3   0   7     4428.37     4235.26    109.63 o 
   5   0   7     2053.75     2190.03     56.56 o 
   7   0   7     3020.01     3069.05     80.37 o 
   9   0   7      355.96      411.89     13.98 o 
  11   0   7      178.77      158.12      9.39 o 
  13   0   7      331.21      336.32     14.85 o 
 -15   1   7      201.26      210.53      9.57 o 
 -14   1   7      131.14      132.23      7.64 o 
 -13   1   7      172.40      166.75      7.95 o 
 -12   1   7       62.53       64.69      5.10 o 
 -11   1   7      191.53      196.99      7.88 o 
 -10   1   7     3413.72     3311.23     71.96 o 
  -9   1   7      234.65      229.22      7.80 o 
  -8   1   7     4777.41     4762.26     67.04 o 
  -7   1   7      383.94      371.70      6.44 o 
  -6   1   7     1026.61      915.47     13.55 o 
  -5   1   7     1187.64     1256.49     17.93 o 
  -4   1   7     2320.56     2298.57     35.12 o 
  -3   1   7     1337.47     1282.42     30.36 o 
  -2   1   7     1189.53     1126.84     23.09 o 
  -1   1   7      210.50      225.58      6.02 o 
   0   1   7      502.53      533.25     11.96 o 
   1   1   7      302.49      354.88      6.18 o 
   2   1   7     4144.57     4002.46    100.90 o 
   3   1   7      138.15      150.69      5.90 o 
   4   1   7     2471.78     2501.24     65.52 o 
   5   1   7      588.53      593.59     17.91 o 
   6   1   7      465.96      486.97     10.96 o 
   7   1   7      504.02      507.58     17.80 o 
   8   1   7      407.21      420.93     10.27 o 
   9   1   7      294.11      306.00      8.49 o 
  10   1   7      346.48      335.46      9.42 o 
  11   1   7      122.04      136.47      8.19 o 
  12   1   7      136.81      123.72      6.49 o 
  13   1   7       94.05      100.26      6.33 o 
 -14   2   7      295.55      299.05     10.81 o 
 -13   2   7      113.24      116.48      6.94 o 
 -12   2   7      269.91      254.86      9.42 o 
 -11   2   7      442.57      450.68     13.65 o 
 -10   2   7      396.67      380.54      9.16 o 
  -9   2   7      206.69      188.67     11.14 o 
  -8   2   7      325.61      343.26      6.37 o 
  -7   2   7      501.40      497.58      8.28 o 
  -6   2   7      532.45      519.23      8.59 o 
  -5   2   7      555.51      547.50      8.53 o 
  -4   2   7     2093.56     2204.78     30.96 o 
  -3   2   7     3591.04     3816.13     52.66 o 
  -2   2   7     1385.77     1327.94     25.75 o 
  -1   2   7      249.56      270.83      6.02 o 
   0   2   7     1554.23     1564.27     36.46 o 
   1   2   7       75.14       68.66      2.42 o 
   2   2   7     2115.82     2192.95     34.20 o 
   3   2   7      570.39      584.85     16.60 o 
   4   2   7       61.44       67.05      4.80 o 
   5   2   7       19.60       19.66      3.06 o 
   6   2   7     1252.31     1263.23     25.71 o 
   7   2   7      120.07      125.14      4.86 o 
   8   2   7      972.51      986.87     39.31 o 
   9   2   7      335.67      338.72     13.10 o 
  10   2   7      311.22      335.50      9.34 o 
  11   2   7       61.31       62.51      4.79 o 
  12   2   7      686.20      722.62     17.22 o 
  13   2   7       86.10       87.78      5.93 o 
 -14   3   7       92.10       91.61      6.56 o 
 -13   3   7      190.73      201.90      8.80 o 
 -12   3   7       87.40       88.76      5.86 o 
 -11   3   7      173.79      157.45     10.05 o 
 -10   3   7      252.44      245.16      6.98 o 
  -9   3   7      211.97      187.64      5.30 o 
  -8   3   7       89.52       85.62      3.22 o 
  -7   3   7      383.92      382.64      7.57 o 
  -6   3   7      318.73      296.15      5.61 o 
  -5   3   7      345.49      346.22      6.27 o 
  -4   3   7      193.14      169.84      3.72 o 
  -3   3   7      501.91      491.98      7.93 o 
  -2   3   7     2344.45     2451.24     34.80 o 
  -1   3   7      317.76      306.41     13.59 o 
   0   3   7     1273.09     1306.88     18.57 o 
   1   3   7      195.26      224.85      4.07 o 
   2   3   7     5273.31     5582.61     75.77 o 
   3   3   7      565.36      570.24     12.28 o 
   4   3   7      656.60      674.63     14.45 o 
   5   3   7      548.27      570.81     13.48 o 
   6   3   7      781.79      795.45     14.14 o 
   7   3   7      894.78      905.54     18.91 o 
   8   3   7      286.58      289.54      8.18 o 
   9   3   7      598.76      586.54     22.28 o 
  10   3   7      129.81      131.03      8.52 o 
  11   3   7      143.47      161.17      9.83 o 
  12   3   7      654.98      649.19     22.71 o 
  13   3   7      237.80      260.35      9.42 o 
 -14   4   7       74.34       94.59      6.64 o 
 -13   4   7      130.22      125.53      8.41 o 
 -12   4   7       74.55       72.09      5.56 o 
 -11   4   7      201.63      202.25      8.11 o 
 -10   4   7       35.00       35.27      3.27 o 
  -9   4   7      433.16      446.39      8.92 o 
  -8   4   7       12.18       12.28      1.99 o 
  -7   4   7      293.36      313.12      6.13 o 
  -6   4   7      268.18      252.94      5.27 o 
  -5   4   7      654.04      621.95      8.88 o 
  -4   4   7     1969.61     2079.81     29.30 o 
  -3   4   7      866.18      839.24     12.64 o 
  -2   4   7      551.51      559.79      8.86 o 
  -1   4   7     1101.58     1096.81     15.85 o 
   0   4   7      462.68      473.44      7.34 o 
   1   4   7     3210.88     3220.12     44.56 o 
   2   4   7      694.73      695.23     10.54 o 
   3   4   7      164.34      157.21      5.22 o 
   4   4   7      429.45      435.54     14.85 o 
   5   4   7     1194.99     1262.06     35.71 o 
   6   4   7      588.89      563.64     12.10 o 
   7   4   7     1592.01     1732.51     33.96 o 
   8   4   7      220.45      213.59      7.26 o 
   9   4   7       59.32       69.53      5.24 o 
  10   4   7      142.67      132.51      8.95 o 
  11   4   7       82.41       77.75      7.86 o 
  12   4   7        2.10        3.49      5.90 o 
  13   4   7      387.97      400.84     11.96 o 
 -13   5   7      145.45      154.82      7.95 o 
 -12   5   7      426.94      456.03     13.05 o 
 -11   5   7      147.34      159.28      7.26 o 
 -10   5   7      121.89      125.84      9.17 o 
  -9   5   7      231.55      228.40      5.56 o 
  -8   5   7      419.56      420.50      7.86 o 
  -7   5   7      139.55      137.89      4.13 o 
  -6   5   7     1432.71     1469.13     21.66 o 
  -5   5   7     1459.51     1467.97     25.03 o 
  -4   5   7      365.46      367.11      7.72 o 
  -3   5   7     2162.15     2137.95     35.20 o 
  -2   5   7     1218.60     1154.45     19.60 o 
  -1   5   7      439.58      468.77      7.68 o 
   0   5   7     3828.17     3883.16     61.60 o 
   1   5   7      293.03      289.24      6.23 o 
   2   5   7      458.76      497.18      9.49 o 
   3   5   7     1051.48     1116.70     18.85 o 
   4   5   7      998.74     1017.07     27.30 o 
   5   5   7      287.19      285.73      8.03 o 
   6   5   7      997.07     1077.44     22.71 o 
   7   5   7       46.89       47.20      7.32 o 
   8   5   7      154.61      169.87      6.72 o 
   9   5   7      267.19      246.17      8.11 o 
  10   5   7      556.51      571.47     43.68 o 
  11   5   7       19.34       17.86      4.40 o 
  12   5   7      551.27      536.81     20.31 o 
 -13   6   7      629.90      672.21     24.90 o 
 -12   6   7      244.54      253.99     13.54 o 
 -11   6   7      157.53      151.78     10.48 o 
 -10   6   7      458.27      449.92     12.35 o 
  -9   6   7       94.44       83.45      4.35 o 
  -8   6   7      684.84      683.52     17.44 o 
  -7   6   7      822.10      824.90     15.45 o 
  -6   6   7      640.77      632.07     15.84 o 
  -5   6   7      476.50      473.14     16.39 o 
  -4   6   7      892.54      924.45     16.83 o 
  -3   6   7      680.61      648.81     13.75 o 
  -2   6   7      994.39     1025.38     18.13 o 
  -1   6   7     2242.33     2267.94     37.22 o 
   0   6   7      431.34      424.25      8.52 o 
   1   6   7      573.14      575.72     10.91 o 
   2   6   7     2229.93     2305.81     36.85 o 
   3   6   7      378.20      401.60      8.26 o 
   4   6   7     1572.70     1634.55     32.66 o 
   5   6   7     1645.77     1658.22     33.85 o 
   6   6   7      458.43      452.66     11.50 o 
   7   6   7      588.87      632.62     14.85 o 
   8   6   7      464.68      459.73     12.34 o 
   9   6   7      107.03      102.44      5.94 o 
  10   6   7      137.77      125.49      6.64 o 
  11   6   7      534.19      544.66     14.28 o 
 -11   7   7      501.02      498.37     19.66 o 
 -10   7   7       31.11       36.33      3.72 o 
  -9   7   7      112.82      109.10      6.55 o 
  -8   7   7       13.35       11.97      3.15 o 
  -7   7   7      775.36      784.83     19.52 o 
  -6   7   7      404.67      402.69      9.02 o 
  -5   7   7      679.47      694.49     15.74 o 
  -4   7   7       77.92       74.76      3.55 o 
  -3   7   7     1727.94     1736.93     29.82 o 
  -2   7   7       22.37       20.16      2.48 o 
  -1   7   7      866.29      878.50     15.86 o 
   0   7   7      764.24      791.09     14.24 o 
   1   7   7      185.38      203.79      5.53 o 
   2   7   7      201.93      239.51      6.10 o 
   3   7   7     1362.81     1381.02     23.55 o 
   4   7   7      758.45      758.00     14.05 o 
   5   7   7      858.97      877.27     19.14 o 
   6   7   7      392.98      400.79     10.88 o 
   7   7   7      104.25      101.31      5.71 o 
   8   7   7      123.25      124.79      6.41 o 
   9   7   7      405.28      385.85     11.34 o 
  10   7   7      331.66      343.95     10.81 o 
  11   7   7      105.25      104.91      6.72 o 
 -10   8   7      124.00      114.44     11.36 o 
  -9   8   7       13.44        6.77      7.64 o 
  -8   8   7      185.97      192.85      8.40 o 
  -7   8   7       39.78       38.41      4.60 o 
  -6   8   7      279.34      262.26      9.24 o 
  -5   8   7      184.62      189.33      7.86 o 
  -4   8   7       36.17       37.34      3.17 o 
  -3   8   7      560.69      554.12     18.91 o 
  -2   8   7      705.45      693.75     14.48 o 
  -1   8   7      317.71      313.82      8.18 o 
   0   8   7      872.08      889.44     13.89 o 
   1   8   7       25.29       20.72      2.73 o 
   2   8   7      104.10       91.10      4.23 o 
   3   8   7      357.33      355.10      8.24 o 
   4   8   7      796.63      843.50     15.55 o 
   5   8   7      145.56      134.97      5.13 o 
   6   8   7      158.95      173.20      5.63 o 
   7   8   7       62.98       62.01      5.02 o 
   8   8   7       96.72       98.56      6.02 o 
   9   8   7      216.33      227.44      8.72 o 
  10   8   7      179.83      188.71     13.76 o 
 -10   9   7      202.59      218.39     15.94 o 
  -9   9   7        1.02        6.99      8.08 o 
  -8   9   7       94.04      101.32      6.50 o 
  -7   9   7      107.69      105.42      9.61 o 
  -6   9   7      219.92      210.91      8.66 o 
  -5   9   7       65.80       71.63      5.45 o 
  -4   9   7      272.76      280.70      9.60 o 
  -3   9   7      149.15      132.42      6.92 o 
  -2   9   7      309.66      298.57     17.80 o 
  -1   9   7       42.62       42.71      4.51 o 
   0   9   7      364.82      384.33     12.89 o 
   1   9   7       80.83       84.14      5.35 o 
   2   9   7      116.44      120.33      6.45 o 
   3   9   7      108.14      110.43     17.91 o 
   4   9   7      437.30      413.14     16.93 o 
   5   9   7      129.61      141.09      6.64 o 
   6   9   7       19.32       19.56      4.16 o 
   7   9   7      112.22      110.56      6.33 o 
   8   9   7       51.48       56.25      5.40 o 
   9   9   7       37.93       36.48      5.17 o 
  -8  10   7      128.22      112.25     12.01 o 
  -7  10   7       95.51       95.06      6.65 o 
  -6  10   7      256.93      246.72     13.98 o 
  -5  10   7      112.29      124.57      7.14 o 
  -4  10   7      131.30      128.56      7.19 o 
  -3  10   7      199.47      193.00      9.72 o 
  -2  10   7      169.05      174.83      8.08 o 
  -1  10   7      276.61      274.21     11.68 o 
   0  10   7      260.54      264.13     11.79 o 
   1  10   7        3.52        2.16      8.84 o 
   2  10   7        7.52        9.00      4.04 o 
   3  10   7      225.85      214.17      6.91 o 
   4  10   7      217.96      209.70     15.83 o 
   5  10   7      393.25      428.25     12.12 o 
   6  10   7       92.61       91.67      6.18 o 
   7  10   7        2.96       -1.57      3.92 o 
  -6  11   7        5.54        1.44      4.69 o 
  -5  11   7      376.19      378.77     12.75 o 
  -4  11   7       50.61       54.00      5.88 o 
  -3  11   7      126.13      129.48      7.55 o 
  -2  11   7        0.46       -1.17      4.40 o 
  -1  11   7      902.65      939.17     22.67 o 
   0  11   7       67.28       62.69      5.88 o 
   1  11   7      103.64       99.20      6.65 o 
   2  11   7       36.79       41.52      4.10 o 
   3  11   7       52.46       54.50      5.16 o 
   4  11   7       40.89       45.79      7.10 o 
   5  11   7      506.43      507.45     14.28 o 
  -3  12   7       40.57       32.31      5.77 o 
  -2  12   7      425.88      432.10     14.10 o 
  -1  12   7       53.47       52.87      6.24 o 
   0  12   7      467.07      472.10     14.57 o 
   1  12   7        5.15        9.82      3.67 o 
 -14   0   8      377.26      401.62     18.13 o 
 -12   0   8      141.36      131.25      9.83 o 
 -10   0   8      157.92      158.55      9.83 o 
  -8   0   8      252.91      229.31     10.70 o 
  -6   0   8      847.99      787.87     34.40 o 
  -4   0   8     6242.89     6419.17    171.44 o 
  -2   0   8     5396.89     5552.38    150.69 o 
   0   0   8      490.57      499.63     10.42 o 
   2   0   8     3913.78     4016.90     84.63 o 
   4   0   8     2011.14     2147.00     58.53 o 
   6   0   8      923.56      954.59     27.52 o 
   8   0   8     1347.18     1420.20     38.66 o 
  10   0   8      332.09      361.22     13.98 o 
  12   0   8      260.14      257.05     12.89 o 
 -14   1   8      294.27      292.31     10.73 o 
 -13   1   8       26.80       27.95      4.71 o 
 -12   1   8       54.57       51.50      9.17 o 
 -11   1   8      150.57      135.67     12.56 o 
 -10   1   8      458.85      464.17     10.25 o 
  -9   1   8      565.03      595.29     20.55 o 
  -8   1   8     1033.52     1005.67     20.18 o 
  -7   1   8      144.65      139.96      3.77 o 
  -6   1   8      249.70      237.94      5.84 o 
  -5   1   8       60.77       67.52      3.06 o 
  -4   1   8     1038.23     1038.43     27.84 o 
  -3   1   8     2839.77     2842.70     55.98 o 
  -2   1   8      362.68      375.04      8.57 o 
  -1   1   8       94.11      110.00      3.85 o 
   0   1   8       15.25       18.36      1.55 o 
   1   1   8     2079.30     2263.69     37.87 o 
   2   1   8      576.43      568.70      9.79 o 
   3   1   8     3322.75     3437.92     89.10 o 
   4   1   8      811.08      798.44     22.28 o 
   5   1   8     1435.01     1510.83     42.15 o 
   6   1   8      214.30      200.93      5.94 o 
   7   1   8     1106.47     1138.27     23.01 o 
   8   1   8      368.71      356.64      9.27 o 
   9   1   8      585.17      585.43     13.67 o 
  10   1   8       29.64       29.63      3.78 o 
  11   1   8      333.57      355.95     10.35 o 
  12   1   8       37.73       31.02      5.35 o 
  13   1   8      417.91      420.42     14.96 o 
 -14   2   8      104.88      110.32      7.03 o 
 -13   2   8      423.11      408.89     12.51 o 
 -12   2   8       57.91       51.42      5.02 o 
 -11   2   8      349.92      348.24     10.89 o 
 -10   2   8       14.07       14.97      3.45 o 
  -9   2   8     2097.00     2091.30     58.20 o 
  -8   2   8      695.37      729.12     13.02 o 
  -7   2   8     1908.54     1883.36     31.72 o 
  -6   2   8      171.45      199.01      9.77 o 
  -5   2   8     1030.60     1021.77     17.89 o 
  -4   2   8      120.48      120.36      3.95 o 
  -3   2   8     2163.21     2170.15     30.63 o 
  -2   2   8      292.19      290.00      4.99 o 
  -1   2   8      126.51      121.98      6.72 o 
   0   2   8      382.39      442.20      8.09 o 
   1   2   8     3777.30     3853.89     59.55 o 
   2   2   8      723.37      764.72     13.09 o 
   3   2   8     6859.16     7083.52    182.14 o 
   4   2   8     1877.08     1923.81     51.32 o 
   5   2   8      141.05      139.12      6.99 o 
   6   2   8       26.83       27.63      2.78 o 
   7   2   8      728.08      693.95     15.52 o 
   8   2   8       45.48       50.78      4.48 o 
   9   2   8      269.60      263.16     11.36 o 
  10   2   8      381.04      380.95     10.35 o 
  11   2   8       72.42       80.97      5.17 o 
  12   2   8       10.50        9.48      5.90 o 
  13   2   8      397.00      417.73     12.20 o 
 -14   3   8      352.60      377.88     12.51 o 
 -13   3   8      511.19      511.93     18.56 o 
 -12   3   8      776.47      774.31     19.30 o 
 -11   3   8      159.88      160.10      7.33 o 
 -10   3   8      554.13      534.73     13.97 o 
  -9   3   8      722.56      701.92     16.60 o 
  -8   3   8      497.78      510.14     10.38 o 
  -7   3   8      712.58      707.71     12.26 o 
  -6   3   8     2544.90     2573.45     47.32 o 
  -5   3   8     1073.39     1115.53     19.69 o 
  -4   3   8      802.60      852.17     13.97 o 
  -3   3   8     1497.79     1571.41     22.51 o 
  -2   3   8     2188.16     2173.61     36.94 o 
  -1   3   8      373.33      365.83      7.44 o 
   0   3   8     2455.47     2352.98     38.27 o 
   1   3   8     1825.18     1840.65     25.98 o 
   2   3   8      472.40      455.23      9.33 o 
   3   3   8      981.33     1039.98     27.52 o 
   4   3   8     1194.14     1232.82     33.20 o 
   5   3   8       62.87       72.51      5.68 o 
   6   3   8      945.99      959.83     27.52 o 
   7   3   8      744.72      712.80     15.75 o 
   8   3   8      182.64      189.90      6.64 o 
   9   3   8      206.37      204.39      7.03 o 
  10   3   8      161.10      167.29      9.61 o 
  11   3   8       73.60       84.16      5.40 o 
  12   3   8       92.02      103.35      6.17 o 
 -14   4   8      293.05      280.36     10.89 o 
 -13   4   8      179.31      190.32      8.72 o 
 -12   4   8      192.96      185.70      8.34 o 
 -11   4   8      304.30      309.24      8.19 o 
 -10   4   8      151.96      147.54      6.72 o 
  -9   4   8        4.89        5.90      2.68 o 
  -8   4   8      883.41      896.60     16.54 o 
  -7   4   8      575.64      597.83     11.92 o 
  -6   4   8     1105.15     1150.62     17.72 o 
  -5   4   8     1280.46     1346.01     19.59 o 
  -4   4   8     1171.36     1200.72     17.79 o 
  -3   4   8      613.68      648.90     10.08 o 
  -2   4   8      642.06      604.05      9.37 o 
  -1   4   8     1144.87     1118.39     16.64 o 
   0   4   8      828.92      783.74     11.74 o 
   1   4   8     1074.92     1087.93     15.47 o 
   2   4   8      120.85      123.32      3.22 o 
   3   4   8      342.18      358.94      7.49 o 
   4   4   8     1175.41     1173.65     42.37 o 
   5   4   8      183.37      177.58      6.00 o 
   6   4   8     1529.35     1472.76     35.05 o 
   7   4   8      101.36      106.29      5.17 o 
   8   4   8      425.38      396.44     13.98 o 
   9   4   8      125.74      132.00      6.10 o 
  10   4   8       76.50       71.89      4.93 o 
  11   4   8      263.77      264.69     12.89 o 
  12   4   8      250.97      262.07     13.32 o 
 -13   5   8      194.65      198.37      9.03 o 
 -12   5   8      181.99      192.88     10.37 o 
 -11   5   8       72.94       76.70      4.50 o 
 -10   5   8      191.14      204.47      7.88 o 
  -9   5   8      243.51      237.20      6.82 o 
  -8   5   8       93.96       86.56      4.41 o 
  -7   5   8     1390.86     1404.01     24.67 o 
  -6   5   8      165.41      191.79      7.15 o 
  -5   5   8      391.67      430.29      9.15 o 
  -4   5   8      323.18      283.25      6.80 o 
  -3   5   8      125.77      150.73      4.59 o 
  -2   5   8        0.42       -0.56      1.69 o 
  -1   5   8      633.18      644.86      9.84 o 
   0   5   8      433.81      440.01      8.67 o 
   1   5   8      324.92      328.98      7.04 o 
   2   5   8      702.78      689.89     12.41 o 
   3   5   8      147.43      150.31      7.27 o 
   4   5   8       16.18       15.18      2.78 o 
   5   5   8     1309.09     1262.51     28.06 o 
   6   5   8      128.08      119.05      5.48 o 
   7   5   8      296.65      287.15      8.49 o 
   8   5   8      289.28      326.99      9.26 o 
   9   5   8       73.62       73.49      4.94 o 
  10   5   8       64.52       72.92      5.24 o 
  11   5   8      432.09      445.17     12.28 o 
  12   5   8      158.29      187.38     11.79 o 
 -12   6   8      266.32      271.24     14.41 o 
 -11   6   8       81.71       91.82      5.94 o 
 -10   6   8       79.66       86.48      7.64 o 
  -9   6   8      162.12      164.98      7.71 o 
  -8   6   8      278.49      291.57     11.47 o 
  -7   6   8      120.31      117.78      8.52 o 
  -6   6   8     1127.71     1148.34     21.63 o 
  -5   6   8      256.45      249.19      6.37 o 
  -4   6   8      172.18      169.31      5.21 o 
  -3   6   8      550.69      556.34     11.07 o 
  -2   6   8      192.27      178.46      5.19 o 
  -1   6   8      900.33      938.00     16.91 o 
   0   6   8      731.79      729.61     13.33 o 
   1   6   8      531.55      541.00     10.37 o 
   2   6   8      173.86      170.73      5.07 o 
   3   6   8      119.35      119.50      4.31 o 
   4   6   8      504.14      510.33     10.14 o 
   5   6   8      330.75      307.63     11.36 o 
   6   6   8     1725.75     1735.60     34.42 o 
   7   6   8      143.51      159.48      6.48 o 
   8   6   8      103.68      109.58      5.94 o 
   9   6   8      439.29      440.76     12.04 o 
  10   6   8      195.35      196.32      7.95 o 
  11   6   8      217.74      226.02      8.88 o 
 -12   7   8      562.00      596.64     22.71 o 
 -11   7   8       75.95       78.40      8.30 o 
 -10   7   8       87.46       94.33      6.35 o 
  -9   7   8      320.35      325.51     15.72 o 
  -8   7   8      205.17      201.65      9.50 o 
  -7   7   8      156.44      163.50      7.75 o 
  -6   7   8      410.10      400.82      9.09 o 
  -5   7   8      105.73      106.45      4.57 o 
  -4   7   8      732.32      724.26     13.78 o 
  -3   7   8      381.65      379.42      8.45 o 
  -2   7   8     1610.14     1614.71     27.94 o 
  -1   7   8      126.99      147.13      4.97 o 
   0   7   8      570.55      600.52     11.48 o 
   1   7   8      186.25      185.45      5.37 o 
   2   7   8      247.96      252.25      6.40 o 
   3   7   8      275.83      284.30      6.91 o 
   4   7   8      621.90      607.36     11.99 o 
   5   7   8      195.89      200.72      7.17 o 
   6   7   8      122.89      129.51      6.02 o 
   7   7   8       57.89       57.71      4.71 o 
   8   7   8      355.66      338.69     10.34 o 
   9   7   8       39.12       35.05      4.79 o 
  10   7   8      521.95      532.65     27.30 o 
 -10   8   8      350.29      364.93     19.22 o 
  -9   8   8       95.51       91.07     10.26 o 
  -8   8   8      447.44      461.90     21.62 o 
  -7   8   8      254.00      245.47     15.07 o 
  -6   8   8      628.52      645.28     17.14 o 
  -5   8   8      420.68      412.19     10.12 o 
  -4   8   8      600.24      590.01     14.12 o 
  -3   8   8      203.03      210.22      8.78 o 
  -2   8   8      638.35      609.37     13.45 o 
  -1   8   8      921.92      945.13     17.49 o 
   0   8   8      206.55      201.65      5.02 o 
   1   8   8      581.66      604.13     11.77 o 
   2   8   8      966.46      980.97     17.50 o 
   3   8   8      511.54      494.78     10.34 o 
   4   8   8      338.39      361.06      8.50 o 
   5   8   8      109.72      106.40      4.71 o 
   6   8   8      109.44      118.02      5.04 o 
   7   8   8      250.11      266.16     13.65 o 
   8   8   8      261.16      274.23      9.42 o 
   9   8   8      226.97      227.71      8.95 o 
 -10   9   8       51.29       46.74      9.83 o 
  -9   9   8      395.34      396.38     20.97 o 
  -8   9   8        0.44       -1.31      7.64 o 
  -7   9   8      547.36      533.09     24.02 o 
  -6   9   8      168.86      166.20     13.32 o 
  -5   9   8     1236.66     1242.44     42.80 o 
  -4   9   8      131.08      137.46      6.97 o 
  -3   9   8      123.99      124.46     12.01 o 
  -2   9   8        4.27        1.42      4.59 o 
  -1   9   8      294.60      280.37      9.60 o 
   0   9   8       61.22       73.97      5.68 o 
   1   9   8      666.41      669.75     16.54 o 
   2   9   8      176.36      180.95     12.56 o 
   3   9   8      471.31      523.29     24.46 o 
   4   9   8       59.73       64.21      6.99 o 
   5   9   8      395.06      396.59     11.27 o 
   6   9   8      103.16       96.81      5.87 o 
   7   9   8       50.53       43.77      5.10 o 
   8   9   8       43.36       36.07      5.02 o 
  -8  10   8      109.44       98.71     12.01 o 
  -7  10   8       62.04       46.74      9.83 o 
  -6  10   8      349.85      336.98     18.34 o 
  -5  10   8       19.61       15.05      6.66 o 
  -4  10   8      559.04      555.17     15.47 o 
  -3  10   8      186.67      197.78      8.55 o 
  -2  10   8      319.97      322.15     10.96 o 
  -1  10   8      330.86      328.24     10.86 o 
   0  10   8      407.17      409.08     33.41 o 
   1  10   8       59.50       52.75      5.35 o 
   2  10   8       66.88       78.18      5.75 o 
   3  10   8      133.52      137.50      7.29 o 
   4  10   8      180.10      182.76      7.86 o 
   5  10   8      245.94      229.42      8.80 o 
   6  10   8      139.54      132.28      7.26 o 
  -6  11   8       69.59       75.13     11.14 o 
  -5  11   8       44.10       41.71      9.61 o 
  -4  11   8       10.08       12.84      4.81 o 
  -3  11   8      127.77      126.04      7.71 o 
  -2  11   8      382.27      387.05     12.80 o 
  -1  11   8       30.76       34.60      8.52 o 
   0  11   8      121.99      121.81      7.39 o 
   1  11   8       85.11       73.53      6.24 o 
   2  11   8       37.02       33.68      4.22 o 
   3  11   8       21.23       24.06      4.54 o 
   4  11   8      161.76      151.35      7.56 o 
 -13   0   9      298.25      284.35     14.63 o 
 -11   0   9      322.16      314.70     14.41 o 
  -9   0   9      796.14      800.19     25.55 o 
  -7   0   9     1634.14     1555.83     32.04 o 
  -5   0   9     1180.52     1162.50     33.20 o 
  -3   0   9     4333.50     4169.31    117.49 o 
  -1   0   9       63.62       47.61      3.71 o 
   1   0   9     1404.18     1395.38     26.48 o 
   3   0   9     2411.52     2414.53     62.24 o 
   5   0   9      141.85      156.15      6.99 o 
   7   0   9      586.74      558.86     17.91 o 
   9   0   9      520.68      515.84     17.69 o 
  11   0   9      171.62      195.90     10.48 o 
  13   0   9      112.62      132.13     10.05 o 
 -14   1   9       19.35       25.57      5.10 o 
 -13   1   9      122.33      130.94      7.49 o 
 -12   1   9       70.81       69.15      9.94 o 
 -11   1   9        4.86        3.45      3.63 o 
 -10   1   9      698.75      681.10     21.51 o 
  -9   1   9      117.59      116.42      5.94 o 
  -8   1   9     1310.66     1327.57     22.57 o 
  -7   1   9        6.72       10.45      3.34 o 
  -6   1   9     1066.91      993.89     17.44 o 
  -5   1   9      129.11      125.59      4.20 o 
  -4   1   9     2208.45     2136.34     75.35 o 
  -3   1   9     1328.82     1318.38     56.89 o 
  -2   1   9      644.88      638.97     14.74 o 
  -1   1   9      914.37      887.14     18.37 o 
   0   1   9      341.64      343.29      8.34 o 
   1   1   9      488.58      472.50      8.46 o 
   2   1   9     1477.31     1526.39     24.11 o 
   3   1   9      435.60      438.09     13.76 o 
   4   1   9      295.59      318.41     10.48 o 
   5   1   9      143.04      156.37      5.10 o 
   6   1   9      146.73      134.54      4.94 o 
   7   1   9      355.36      350.75      8.96 o 
   8   1   9      563.35      552.65     14.96 o 
   9   1   9      518.33      530.69     12.66 o 
  10   1   9       42.20       36.04      5.13 o 
  11   1   9       40.30       50.22      4.71 o 
  12   1   9        2.52       -4.10      3.78 o 
 -14   2   9      120.67      124.38      7.49 o 
 -13   2   9       21.38       27.55      4.86 o 
 -12   2   9       37.83       34.97      4.63 o 
 -11   2   9      186.42      203.55      9.78 o 
 -10   2   9      743.37      727.55     32.54 o 
  -9   2   9       65.44       61.11      4.06 o 
  -8   2   9     1060.18     1056.46     31.07 o 
  -7   2   9       29.47       35.61      2.72 o 
  -6   2   9      582.44      552.82     12.68 o 
  -5   2   9     1137.87     1150.27     19.86 o 
  -4   2   9     1523.69     1519.77     25.91 o 
  -3   2   9      348.95      344.78      7.30 o 
  -2   2   9     2292.84     2173.50     73.49 o 
  -1   2   9      154.66      156.16      5.16 o 
   0   2   9     2376.77     2376.27     44.74 o 
   1   2   9     1240.41     1255.06     20.38 o 
   2   2   9     4097.70     4166.80     65.34 o 
   3   2   9      392.44      407.34      7.83 o 
   4   2   9      880.61      918.55     26.64 o 
   5   2   9      113.17      107.23      6.11 o 
   6   2   9      516.22      543.79     17.47 o 
   7   2   9      293.61      287.52      7.88 o 
   8   2   9      992.59      973.81     29.48 o 
   9   2   9      109.38      100.82      5.25 o 
  10   2   9      298.74      321.03      9.19 o 
  11   2   9       62.64       63.49      4.93 o 
  12   2   9      570.38      593.56     15.05 o 
 -14   3   9      326.90      311.31     11.43 o 
 -13   3   9       65.16       67.98      5.94 o 
 -12   3   9       55.98       57.11      7.43 o 
 -11   3   9      162.92      164.39      6.09 o 
 -10   3   9      223.11      226.28      8.18 o 
  -9   3   9      342.69      322.33      9.96 o 
  -8   3   9     1255.86     1238.29     18.94 o 
  -7   3   9      234.92      225.29      6.17 o 
  -6   3   9      103.25      101.86      4.24 o 
  -5   3   9      345.56      331.90      7.38 o 
  -4   3   9      288.26      274.11      6.70 o 
  -3   3   9     2458.22     2426.13     40.38 o 
  -2   3   9      685.35      691.83     12.66 o 
  -1   3   9     1692.08     1687.54     23.89 o 
   0   3   9      770.23      752.89     11.42 o 
   1   3   9     1104.78     1058.85     17.97 o 
   2   3   9      926.71      941.13     15.77 o 
   3   3   9     2418.14     2428.11     38.94 o 
   4   3   9     1697.25     1684.89     45.43 o 
   5   3   9      712.08      732.48     22.28 o 
   6   3   9      621.81      625.91     19.87 o 
   7   3   9      944.51      934.61     19.99 o 
   8   3   9      227.30      226.27      7.41 o 
   9   3   9      606.48      624.82     20.53 o 
  10   3   9      180.66      177.77      9.83 o 
  11   3   9      440.14      430.05     12.56 o 
  12   3   9      367.45      360.43     13.98 o 
 -13   4   9      587.23      591.96     16.29 o 
 -12   4   9      124.21      134.51      7.33 o 
 -11   4   9      107.01      110.14      6.24 o 
 -10   4   9        0.53        0.98      3.23 o 
  -9   4   9      531.13      558.14     11.71 o 
  -8   4   9       12.92       16.64      3.00 o 
  -7   4   9      539.89      550.11     11.17 o 
  -6   4   9      819.40      796.82     14.94 o 
  -5   4   9      369.08      357.79      7.88 o 
  -4   4   9       38.43       40.86      2.84 o 
  -3   4   9     1556.26     1491.19     25.43 o 
  -2   4   9      719.82      760.58     13.99 o 
  -1   4   9     1107.62     1090.40     16.45 o 
   0   4   9     2719.63     2625.05     42.55 o 
   1   4   9      371.84      383.23      7.85 o 
   2   4   9       22.63       17.42      2.15 o 
   3   4   9      501.31      485.43      9.35 o 
   4   4   9      449.71      433.97     10.76 o 
   5   4   9      547.09      573.79     13.30 o 
   6   4   9      543.58      552.17     13.17 o 
   7   4   9      507.00      525.40     12.51 o 
   8   4   9      161.55      149.71      6.18 o 
   9   4   9      266.90      270.55     13.10 o 
  10   4   9      386.95      390.70     15.51 o 
  11   4   9      197.79      181.48     11.14 o 
  12   4   9      361.65      352.11     26.21 o 
 -13   5   9      225.63      226.91     13.76 o 
 -12   5   9      337.80      342.87     15.72 o 
 -11   5   9        9.00       13.10      5.24 o 
 -10   5   9      355.21      396.38     15.94 o 
  -9   5   9      158.43      180.99      7.74 o 
  -8   5   9      497.53      491.61     13.41 o 
  -7   5   9      159.94      175.49      7.30 o 
  -6   5   9      726.01      724.07     18.13 o 
  -5   5   9       68.86       64.76      4.23 o 
  -4   5   9      185.75      182.28      6.62 o 
  -3   5   9      354.76      381.92     10.40 o 
  -2   5   9      499.43      511.11      9.83 o 
  -1   5   9     1095.23     1088.87     15.97 o 
   0   5   9     2110.06     2037.12     33.17 o 
   1   5   9      382.64      374.99      7.81 o 
   2   5   9      293.71      297.23      6.57 o 
   3   5   9       92.01       87.86      3.88 o 
   4   5   9       44.17       56.55      3.04 o 
   5   5   9      221.50      223.63      7.17 o 
   6   5   9      503.98      502.52     17.25 o 
   7   5   9      131.61      133.43     15.94 o 
   8   5   9       89.58       83.94      5.09 o 
   9   5   9       27.20       25.04      4.02 o 
  10   5   9      415.77      429.70     11.66 o 
  11   5   9       75.02       81.24      8.52 o 
 -12   6   9       90.33       95.66      8.95 o 
 -11   6   9      229.91      241.96     11.79 o 
 -10   6   9      564.76      593.81     21.40 o 
  -9   6   9      273.61      281.90     21.51 o 
  -8   6   9      360.35      369.63     11.36 o 
  -7   6   9      907.41      914.17     21.58 o 
  -6   6   9      292.54      308.16      9.92 o 
  -5   6   9      238.43      224.92      8.15 o 
  -4   6   9      533.25      512.02     20.20 o 
  -3   6   9      154.92      158.67      6.59 o 
  -2   6   9       47.29       49.59      2.94 o 
  -1   6   9     1754.35     1762.40     29.62 o 
   0   6   9      364.51      364.89      7.74 o 
   1   6   9      179.86      188.89      5.28 o 
   2   6   9      699.18      714.68     13.04 o 
   3   6   9      140.04      137.15      4.73 o 
   4   6   9      201.80      203.55      5.74 o 
   5   6   9      422.08      430.32      9.18 o 
   6   6   9       90.49       83.12      4.79 o 
   7   6   9       23.31       25.57      3.93 o 
   8   6   9      232.99      228.03      8.03 o 
   9   6   9       22.45       17.03      4.09 o 
  10   6   9      109.09      105.25      6.33 o 
  11   6   9      128.04      119.20     15.07 o 
 -11   7   9      559.06      570.38     15.44 o 
 -10   7   9      138.71      127.49      7.37 o 
  -9   7   9       69.00       67.51      5.67 o 
  -8   7   9      177.50      177.49      8.11 o 
  -7   7   9      430.47      456.43     13.06 o 
  -6   7   9      111.34      107.81      6.28 o 
  -5   7   9      755.35      763.69     18.71 o 
  -4   7   9      312.60      316.28     14.09 o 
  -3   7   9      107.28      104.81      5.78 o 
  -2   7   9       83.47       82.78      5.77 o 
  -1   7   9      263.56      280.78      7.08 o 
   0   7   9      180.96      166.77      5.15 o 
   1   7   9      128.49      125.04      5.02 o 
   2   7   9      611.08      631.72     12.17 o 
   3   7   9      701.91      722.21     13.60 o 
   4   7   9      259.61      252.62      6.74 o 
   5   7   9      609.74      619.60     14.65 o 
   6   7   9      100.82      111.08      4.87 o 
   7   7   9      243.15      242.19      8.33 o 
   8   7   9      352.29      354.70     10.65 o 
   9   7   9      239.99      232.32      8.88 o 
  10   7   9       52.39       60.41      5.71 o 
 -10   8   9      147.82      167.72     14.41 o 
  -9   8   9      163.16      187.82     13.98 o 
  -8   8   9       44.05       48.70      8.95 o 
  -7   8   9       44.06       45.70      5.35 o 
  -6   8   9      588.38      608.00     21.18 o 
  -5   8   9      314.71      321.33     16.49 o 
  -4   8   9      116.62      123.72      7.86 o 
  -3   8   9      543.82      583.19     16.05 o 
  -2   8   9      261.83      247.25      9.37 o 
  -1   8   9      275.53      263.22      7.06 o 
   0   8   9      118.54      122.03      4.76 o 
   1   8   9      597.19      584.13     11.81 o 
   2   8   9      329.17      325.51      7.81 o 
   3   8   9      858.68      870.55     16.08 o 
   4   8   9      557.35      585.20     13.97 o 
   5   8   9      818.19      780.60     25.88 o 
   6   8   9      191.60      183.31      6.13 o 
   7   8   9      345.33      337.45      8.95 o 
   8   8   9        7.54        6.07      4.09 o 
   9   8   9      317.65      328.71     10.81 o 
  -9   9   9      136.96      128.20     12.45 o 
  -8   9   9      190.91      176.68     14.41 o 
  -7   9   9      123.17      116.40     11.36 o 
  -6   9   9      275.12      279.76     16.16 o 
  -5   9   9       35.14       21.84      7.86 o 
  -3   9   9       68.33       56.56      8.30 o 
  -2   9   9      384.83      379.35     15.07 o 
  -1   9   9       39.24       39.23      4.67 o 
   0   9   9      767.15      749.66     18.38 o 
   1   9   9      135.66      145.52      6.92 o 
   2   9   9      532.47      513.51     13.83 o 
   3   9   9      258.91      265.60      7.44 o 
   4   9   9      846.01      856.20     19.52 o 
   5   9   9       72.07       67.39      4.28 o 
   6   9   9      360.05      347.39      8.65 o 
   7   9   9       42.53       39.13      3.95 o 
  -7  10   9       79.57       61.80     10.48 o 
  -6  10   9      129.58      131.91     12.45 o 
  -5  10   9      289.28      264.04     16.82 o 
  -4  10   9      341.59      323.66     18.13 o 
  -3  10   9      312.57      304.00     17.25 o 
  -2  10   9       25.32       16.38      7.64 o 
  -1  10   9      317.69      308.93     10.70 o 
   0  10   9      163.44      164.04      8.08 o 
   1  10   9      472.17      446.63     13.15 o 
   2  10   9       41.56       48.99      6.22 o 
   3  10   9      339.56      336.32     14.41 o 
   4  10   9       54.25       55.95      6.33 o 
   5  10   9      312.64      315.14     18.02 o 
   6  10   9      104.17       94.24      6.33 o 
  -5  11   9      133.11      129.51     12.67 o 
  -4  11   9       47.03       50.89      9.83 o 
  -3  11   9      156.18      149.38     13.10 o 
  -2  11   9       17.96        3.71      8.30 o 
  -1  11   9      637.09      628.11     17.25 o 
   0  11   9       46.39       40.68      5.56 o 
   1  11   9       34.46       35.34      5.46 o 
   2  11   9      417.14      401.08     13.15 o 
   3  11   9        3.24       -3.61      3.82 o 
 -14   0  10      134.83      145.01     11.57 o 
 -12   0  10      407.86      390.05     17.03 o 
 -10   0  10     2098.36     2114.46     62.68 o 
  -8   0  10      490.24      484.83     17.47 o 
  -6   0  10      235.38      256.17     10.92 o 
  -4   0  10     3978.18     3876.23    107.89 o 
  -2   0  10      412.50      406.64     13.76 o 
   0   0  10     2298.80     2304.03     63.33 o 
   2   0  10     5194.78     5196.63    179.74 o 
   4   0  10      670.06      679.42     19.87 o 
   6   0  10      501.80      476.53     15.72 o 
   8   0  10     1111.28     1113.14     32.54 o 
  10   0  10      488.74      476.09     17.69 o 
  12   0  10       89.41      101.77      8.74 o 
 -14   1  10      179.53      179.44      8.96 o 
 -13   1  10       57.32       54.22      5.63 o 
 -12   1  10       39.57       47.39      5.17 o 
 -11   1  10      251.43      243.25      7.40 o 
 -10   1  10      115.53      110.21      5.01 o 
  -9   1  10      982.47      989.48     24.46 o 
  -8   1  10      619.61      621.83     12.06 o 
  -7   1  10      218.63      219.01      5.96 o 
  -6   1  10       97.35       93.28      4.16 o 
  -5   1  10      828.46      839.19     15.12 o 
  -4   1  10      384.59      368.13     13.21 o 
  -3   1  10     2454.91     2497.70     76.44 o 
  -2   1  10      570.75      550.22     15.61 o 
  -1   1  10      600.58      575.32     22.71 o 
   0   1  10       73.38       73.54      3.94 o 
   1   1  10     2511.00     2575.34     50.19 o 
   2   1  10      122.46      108.85      2.89 o 
   3   1  10     3172.97     3200.46     43.10 o 
   4   1  10      553.97      515.52     10.96 o 
   5   1  10      183.82      192.72     10.92 o 
   6   1  10      148.68      141.16      5.02 o 
   7   1  10     1367.09     1334.38     27.18 o 
   8   1  10      118.01      116.28      5.33 o 
   9   1  10     1210.81     1232.95     25.56 o 
  10   1  10       67.86       63.44      4.86 o 
  11   1  10       72.40       82.54      5.48 o 
  12   1  10       57.70       61.00     15.29 o 
 -14   2  10       29.25       21.30      5.17 o 
 -13   2  10      151.02      159.68      8.18 o 
 -12   2  10       65.74       72.14      5.68 o 
 -11   2  10      164.33      161.41     10.48 o 
 -10   2  10      241.21      236.01      8.65 o 
  -9   2  10     1266.41     1225.02     44.12 o 
  -8   2  10      312.94      323.76      7.69 o 
  -7   2  10     1819.14     1758.78     29.70 o 
  -6   2  10      520.43      518.62     10.29 o 
  -5   2  10      299.78      293.64      6.71 o 
  -4   2  10      366.10      359.41      7.72 o 
  -3   2  10     1530.14     1541.21     26.32 o 
  -2   2  10      111.14       99.03      4.47 o 
  -1   2  10      244.78      258.20     11.68 o 
   0   2  10      508.57      541.82     14.52 o 
   1   2  10      172.37      184.38      5.84 o 
   2   2  10     1482.70     1491.14     23.98 o 
   3   2  10     2800.66     2857.34     44.68 o 
   4   2  10      131.34      139.12      6.77 o 
   5   2  10       57.07       59.62      4.59 o 
   6   2  10      548.43      502.96     16.82 o 
   7   2  10      557.06      559.52     18.56 o 
   8   2  10      476.07      477.34     11.74 o 
   9   2  10      541.94      501.85     12.59 o 
  10   2  10      163.24      180.37      7.03 o 
  11   2  10       14.43       15.12      4.01 o 
  12   2  10       91.28       90.07      6.09 o 
 -13   3  10      346.30      375.48     12.12 o 
 -12   3  10      307.83      297.29     10.50 o 
 -11   3  10       67.79       69.24      5.25 o 
 -10   3  10       67.53       61.48      4.86 o 
  -9   3  10      374.50      351.50     11.68 o 
  -8   3  10      558.37      537.58     11.05 o 
  -7   3  10      624.49      612.63     12.14 o 
  -6   3  10      514.92      512.42     10.69 o 
  -5   3  10      115.82       99.86      4.13 o 
  -4   3  10      424.02      440.67      9.06 o 
  -3   3  10      324.33      328.24      7.20 o 
  -2   3  10     1171.86     1165.87     20.13 o 
  -1   3  10      389.28      311.54      6.77 o 
   0   3  10       83.77       83.12      3.37 o 
   1   3  10      486.45      478.82     11.49 o 
   2   3  10      122.44      135.66      8.66 o 
   3   3  10      994.62      996.49     16.76 o 
   4   3  10      268.80      260.73      6.10 o 
   5   3  10       91.03       98.28      6.33 o 
   6   3  10      831.68      838.19     25.11 o 
   7   3  10     1061.09     1074.21     22.69 o 
   8   3  10      167.31      157.90      8.74 o 
   9   3  10      316.99      317.32     13.10 o 
  10   3  10       35.14       36.90      4.40 o 
  11   3  10       43.70       56.26      5.09 o 
  12   3  10      133.71      133.72      7.10 o 
 -13   4  10       21.46       28.33      6.77 o 
 -12   4  10      110.55      116.52      5.67 o 
 -11   4  10      314.06      312.74     10.35 o 
 -10   4  10      161.24      160.16     16.05 o 
  -9   4  10      147.91      144.08      5.70 o 
  -8   4  10      807.18      850.43     16.13 o 
  -7   4  10      122.06      111.72      4.06 o 
  -6   4  10      108.08      121.08      4.64 o 
  -5   4  10      220.94      255.27      6.23 o 
  -4   4  10      579.60      561.75     10.98 o 
  -3   4  10      253.75      235.60      5.85 o 
  -2   4  10     1649.89     1643.95     35.00 o 
  -1   4  10       12.75        7.42      3.60 o 
   0   4  10      730.59      720.13     17.04 o 
   1   4  10     1890.97     1907.50     31.12 o 
   2   4  10       51.01       48.71      3.24 o 
   3   4  10      343.30      350.83      7.57 o 
   4   4  10      497.18      500.63      9.95 o 
   5   4  10      185.11      185.37      6.53 o 
   6   4  10      293.73      285.62      8.39 o 
   7   4  10      231.21      235.71      8.63 o 
   8   4  10       78.37       80.80      4.86 o 
   9   4  10       24.65       23.59      5.68 o 
  10   4  10      251.74      265.35     12.67 o 
  11   4  10       32.44       32.54      6.99 o 
 -12   5  10       24.98       12.08      4.47 o 
 -11   5  10       67.28       67.05      7.64 o 
 -10   5  10      138.52      135.62      9.83 o 
  -9   5  10      795.90      799.08     19.67 o 
  -8   5  10      146.80      145.22      7.06 o 
  -7   5  10      876.91      939.76     22.06 o 
  -6   5  10       77.06       76.50      8.08 o 
  -5   5  10      106.20      105.69      5.84 o 
  -4   5  10      372.97      339.70      9.94 o 
  -3   5  10       33.42       35.51      3.61 o 
  -2   5  10      245.81      254.50      8.23 o 
  -1   5  10     1456.10     1455.61     31.84 o 
   0   5  10       66.36       58.97      4.01 o 
   1   5  10      804.70      846.07     19.76 o 
   2   5  10     1502.15     1510.53     25.40 o 
   3   5  10      283.67      298.46      6.85 o 
   4   5  10      245.32      248.76      7.26 o 
   5   5  10      948.63      885.18     16.25 o 
   6   5  10      121.44      126.67      7.86 o 
   7   5  10      207.20      200.59      7.25 o 
   8   5  10      495.66      484.13     12.58 o 
   9   5  10      146.40      146.78      7.10 o 
  10   5  10       71.98       83.43      8.08 o 
  11   5  10      463.29      485.70     19.00 o 
 -12   6  10      274.02      293.57     10.65 o 
 -11   6  10      209.35      217.52     12.67 o 
 -10   6  10       60.25       53.07      7.21 o 
  -9   6  10      112.83      102.89      6.55 o 
  -8   6  10      522.67      522.49     14.39 o 
  -7   6  10      171.22      152.97      7.37 o 
  -6   6  10      916.32      929.85     23.04 o 
  -5   6  10      546.43      551.10     14.56 o 
  -4   6  10       97.57      101.78      5.91 o 
  -3   6  10      494.02      500.61     13.17 o 
  -2   6  10      340.59      351.87     10.25 o 
  -1   6  10      611.95      590.86     14.79 o 
   0   6  10     1249.65     1287.99     28.21 o 
   1   6  10      937.06      989.62     17.22 o 
   2   6  10      178.79      185.34      9.66 o 
   3   6  10      598.39      603.82     11.76 o 
   4   6  10       97.95       83.24      4.15 o 
   5   6  10      161.50      146.41      5.24 o 
   6   6  10      814.02      776.77     18.19 o 
   7   6  10      325.00      323.82      9.64 o 
   8   6  10       15.78       18.73      4.37 o 
   9   6  10      159.64      161.05      7.33 o 
  10   6  10      259.21      270.96     12.23 o 
 -11   7  10       43.15       39.75      6.99 o 
 -10   7  10      183.04      178.13      8.81 o 
  -9   7  10        1.22        5.68      4.19 o 
  -8   7  10      123.72      132.65      7.61 o 
  -7   7  10      997.58     1013.32     43.68 o 
  -6   7  10      561.81      579.50     15.38 o 
  -5   7  10       89.21       85.38      6.01 o 
  -4   7  10      543.16      556.39     14.54 o 
  -3   7  10      153.67      140.97      6.65 o 
  -2   7  10      397.92      408.73     11.60 o 
  -1   7  10      319.47      327.31     11.25 o 
   0   7  10      854.48      866.82     19.96 o 
   1   7  10       38.88       35.15      3.06 o 
   2   7  10      757.43      756.40     14.12 o 
   3   7  10      191.94      194.85      5.98 o 
   4   7  10      891.72      879.40     16.50 o 
   5   7  10      226.53      225.93      7.86 o 
   6   7  10      400.95      407.36      9.28 o 
   7   7  10        3.92        5.45      2.94 o 
   8   7  10      414.82      406.06     11.65 o 
   9   7  10       61.21       64.58     11.03 o 
 -10   8  10      224.65      222.98     15.51 o 
  -9   8  10        1.77       -0.87      7.43 o 
  -8   8  10       18.38       18.31      4.69 o 
  -7   8  10       35.16       32.44      8.84 o 
  -6   8  10      420.05      440.37     22.49 o 
  -5   8  10      573.54      596.25     27.19 o 
  -4   8  10      517.93      493.40     21.07 o 
  -3   8  10       65.43       61.99      5.03 o 
  -2   8  10      109.19       95.20      8.41 o 
  -1   8  10      367.83      385.66     11.44 o 
   0   8  10      299.00      305.15     10.26 o 
   1   8  10      509.52      507.52     10.59 o 
   2   8  10      187.41      192.11      8.42 o 
   3   8  10       81.83       84.14      4.31 o 
   4   8  10       22.65       23.82      5.61 o 
   5   8  10      318.09      309.16     11.36 o 
   6   8  10      139.20      147.26      5.71 o 
   7   8  10      111.88      123.59      5.59 o 
   8   8  10       81.42       83.89      4.92 o 
  -8   9  10       61.93       56.78     10.05 o 
  -7   9  10       51.28       38.44      9.17 o 
  -6   9  10       64.18       72.51      9.83 o 
  -5   9  10      740.17      691.43     28.17 o 
  -4   9  10       29.96       21.62      7.21 o 
  -3   9  10        3.60       -2.40      6.55 o 
  -2   9  10       33.04       29.70      7.43 o 
  -1   9  10      148.00      141.95     12.01 o 
   0   9  10       10.58        8.77      6.88 o 
   1   9  10      767.25      823.88     15.72 o 
   2   9  10       11.73        9.80      3.12 o 
   3   9  10       16.37       16.63      3.42 o 
   4   9  10       11.26       15.43      4.01 o 
   5   9  10      176.35      168.04      7.23 o 
   6   9  10       14.34       14.01      3.44 o 
   7   9  10      118.43      110.48      5.71 o 
  -7  10  10      268.91      264.91     17.25 o 
  -6  10  10      164.15      140.64     12.89 o 
  -5  10  10      195.48      203.32     14.85 o 
  -4  10  10      227.48      182.79     14.20 o 
  -3  10  10        5.71       -2.84      6.99 o 
  -2  10  10      113.13      105.26     10.92 o 
  -1  10  10      161.01      148.51     13.10 o 
   1  10  10      159.32      169.25     12.89 o 
   2  10  10      156.82      161.42     11.47 o 
   3  10  10        4.30        2.66      4.19 o 
   4  10  10       63.54       66.39      8.08 o 
   5  10  10      332.40      328.65     15.61 o 
  -3  11  10       28.48       26.64      8.95 o 
  -2  11  10      695.03      725.28     29.48 o 
  -1  11  10       35.13       28.17      8.95 o 
   0  11  10      349.14      361.00     19.00 o 
   1  11  10      313.24      315.36     18.13 o 
   2  11  10       54.09       58.97      9.61 o 
 -13   0  11      363.19      394.20     17.91 o 
 -11   0  11      120.89      110.36      6.64 o 
  -9   0  11      304.73      309.24     13.32 o 
  -7   0  11      521.33      497.43     12.59 o 
  -5   0  11     1173.28     1160.09     33.85 o 
  -3   0  11       41.00       36.91      4.37 o 
  -1   0  11      898.44      878.59     25.77 o 
   1   0  11     1088.26     1189.36     33.41 o 
   3   0  11     1054.82     1054.17     31.67 o 
   5   0  11      444.73      412.10     13.54 o 
   7   0  11      152.52      132.35      7.43 o 
   9   0  11      258.28      263.82     11.79 o 
  11   0  11      156.54      154.40     10.05 o 
 -13   1  11       91.97      102.82      6.79 o 
 -12   1  11      370.63      399.09     22.93 o 
 -11   1  11       34.70       39.29     10.81 o 
 -10   1  11      164.20      168.93      7.41 o 
  -9   1  11      301.07      308.84     14.85 o 
  -8   1  11      403.59      389.24      8.65 o 
  -7   1  11      236.97      217.71      6.01 o 
  -6   1  11     1039.16      999.10     17.65 o 
  -5   1  11       49.02       44.97      2.86 o 
  -4   1  11     1377.31     1348.05     47.39 o 
  -3   1  11      743.66      712.42     16.14 o 
  -2   1  11      477.33      448.11     12.34 o 
  -1   1  11      787.77      742.87     16.37 o 
   0   1  11     1542.00     1488.37     44.55 o 
   1   1  11       83.65       73.87      4.23 o 
   2   1  11     1772.09     1783.00     35.83 o 
   3   1  11     1136.42     1202.04     25.09 o 
   4   1  11       45.77       41.37      4.26 o 
   5   1  11      191.60      194.66      5.79 o 
   6   1  11      418.96      385.55      9.34 o 
   7   1  11      193.55      200.03      6.56 o 
   8   1  11      478.03      488.62     13.21 o 
   9   1  11      313.34      313.80      9.19 o 
  10   1  11       53.16       49.96      4.55 o 
  11   1  11       40.58       49.07      4.79 o 
 -13   2  11       58.88       72.60      6.18 o 
 -12   2  11      260.80      299.90      8.57 o 
 -11   2  11      153.32      164.39      7.56 o 
 -10   2  11      427.94      424.01     12.95 o 
  -9   2  11        6.82        9.83      3.49 o 
  -8   2  11     1715.50     1669.45     28.69 o 
  -7   2  11       91.20       85.97      4.03 o 
  -6   2  11      230.46      240.17      6.26 o 
  -5   2  11      170.49      157.19      4.99 o 
  -4   2  11     1011.37     1058.85     24.17 o 
  -3   2  11       87.73       95.89      6.69 o 
  -2   2  11     4242.84     4049.14     87.68 o 
  -1   2  11      812.72      812.79     31.12 o 
   0   2  11      744.83      734.14     21.40 o 
   1   2  11      987.27      922.24     19.60 o 
   2   2  11     1288.87     1313.56     27.02 o 
   3   2  11        7.11        4.68      2.20 o 
   4   2  11     1223.65     1252.91     20.79 o 
   5   2  11        1.60        3.06      3.06 o 
   6   2  11      870.25      824.21     25.11 o 
   7   2  11      218.10      212.71      7.75 o 
   8   2  11      868.98      855.29     18.92 o 
   9   2  11      165.94      168.64     12.23 o 
  10   2  11      328.93      320.52     13.54 o 
  11   2  11       19.50       18.99      4.17 o 
 -13   3  11      174.04      191.09      9.03 o 
 -12   3  11       37.77       36.77      4.16 o 
 -11   3  11      341.50      362.37     11.27 o 
 -10   3  11        4.13        6.40      3.63 o 
  -9   3  11      412.00      432.94      9.88 o 
  -8   3  11     1205.46     1186.22     21.51 o 
  -7   3  11      313.17      307.30      7.61 o 
  -6   3  11       15.79       14.31      2.46 o 
  -5   3  11      278.39      315.59      7.38 o 
  -4   3  11      372.43      361.32      8.09 o 
  -3   3  11     2124.32     2150.77     44.31 o 
  -2   3  11     1517.68     1479.64     31.28 o 
  -1   3  11     2559.17     2422.68     40.84 o 
   0   3  11      633.56      610.29     11.85 o 
   1   3  11      712.83      688.65     15.51 o 
   2   3  11      496.79      471.70     11.55 o 
   3   3  11     1331.70     1291.92     27.32 o 
   4   3  11      603.45      582.55     12.64 o 
   5   3  11      661.67      644.42     12.36 o 
   6   3  11      154.92      152.87      8.52 o 
   7   3  11       87.29       88.14      5.10 o 
   8   3  11       84.99       75.13      6.77 o 
   9   3  11      528.89      516.10     12.89 o 
  10   3  11      395.68      393.64     11.04 o 
  11   3  11      150.42      155.32      7.24 o 
 -13   4  11      162.38      187.65      8.88 o 
 -12   4  11      238.78      241.70      7.86 o 
 -11   4  11       48.35       49.20      5.10 o 
 -10   4  11      226.28      229.59      8.72 o 
  -9   4  11      328.23      340.66      8.69 o 
  -8   4  11       11.12       14.21      2.65 o 
  -7   4  11      251.36      266.02      7.13 o 
  -6   4  11      323.73      319.21      7.75 o 
  -5   4  11      259.84      229.04      6.23 o 
  -4   4  11       43.19       32.02      3.54 o 
  -3   4  11     1139.23     1128.48     25.37 o 
  -2   4  11      198.03      197.49      7.24 o 
  -1   4  11      788.64      759.68     20.64 o 
   0   4  11     2229.69     2089.94     44.18 o 
   1   4  11      450.36      448.90     11.95 o 
   2   4  11      108.94      100.45      5.31 o 
   3   4  11      620.87      614.08     18.89 o 
   4   4  11       61.14       64.01      3.37 o 
   5   4  11      293.20      293.90      7.23 o 
   6   4  11      192.43      174.01      6.62 o 
   7   4  11       65.70       64.30      4.40 o 
   8   4  11        9.30        9.06      3.40 o 
   9   4  11      375.43      391.79     15.07 o 
  10   4  11       37.51       42.37      6.77 o 
  11   4  11      225.94      233.50      8.72 o 
 -12   5  11        3.71        4.31      4.24 o 
 -11   5  11       38.49       45.86      7.21 o 
 -10   5  11      257.08      259.23     13.32 o 
  -9   5  11       25.56       22.10      4.54 o 
  -8   5  11      421.65      436.69     12.72 o 
  -7   5  11      324.82      349.86     10.80 o 
  -6   5  11      285.94      293.11     15.94 o 
  -5   5  11       49.90       42.69      5.68 o 
  -4   5  11      280.31      267.36      8.70 o 
  -3   5  11       35.51       27.96      6.01 o 
  -2   5  11      233.54      235.07      8.08 o 
  -1   5  11      256.77      247.50      8.17 o 
   0   5  11      400.78      387.82     14.41 o 
   1   5  11       99.90       99.42      8.95 o 
   2   5  11      207.35      222.84      8.30 o 
   3   5  11       55.64       58.89      4.32 o 
   4   5  11      351.35      373.88      8.36 o 
   5   5  11       79.50       77.56      3.84 o 
   6   5  11      625.31      593.81     14.79 o 
   7   5  11      210.88      206.32      9.39 o 
   8   5  11       43.12       37.38      4.32 o 
   9   5  11       42.31       41.54      4.63 o 
  10   5  11      141.72      138.02      9.83 o 
 -11   6  11      105.59      127.98     10.26 o 
 -10   6  11       99.97       96.09      8.74 o 
  -9   6  11      346.77      342.63     11.47 o 
  -8   6  11      370.95      377.96     22.39 o 
  -7   6  11      346.66      348.01     11.16 o 
  -6   6  11      312.81      315.01     10.23 o 
  -5   6  11      107.24      100.14      6.06 o 
  -4   6  11      238.75      241.68      8.46 o 
  -3   6  11      605.11      591.33     32.98 o 
  -2   6  11      141.84      131.50      6.37 o 
  -1   6  11      195.95      191.82      7.37 o 
   0   6  11       22.45       15.67      3.45 o 
   1   6  11       10.14        6.83      3.14 o 
   2   6  11      243.74      266.81      8.63 o 
   3   6  11       39.51       32.06      3.85 o 
   4   6  11      157.29      159.20      5.44 o 
   5   6  11      546.09      524.20     11.13 o 
   6   6  11       20.19       22.80      3.85 o 
   7   6  11       25.45       29.24      3.40 o 
   8   6  11      227.31      224.90      8.33 o 
   9   6  11       13.28       11.67      4.24 o 
 -10   7  11      251.18      246.78     13.32 o 
  -9   7  11       55.06       46.52      5.51 o 
  -8   7  11      157.06      170.06      8.27 o 
  -7   7  11      412.62      417.00     17.91 o 
  -6   7  11       40.23       39.86      4.82 o 
  -5   7  11      639.51      638.80     22.28 o 
  -4   7  11      204.52      203.56     16.49 o 
  -3   7  11      235.12      236.41      8.58 o 
  -2   7  11       55.65       58.39      6.88 o 
  -1   7  11      236.30      228.24      8.30 o 
   0   7  11       27.53       33.22      5.02 o 
   1   7  11      734.75      755.55     17.97 o 
   2   7  11      397.83      410.51     11.64 o 
   3   7  11      330.81      343.59     10.42 o 
   4   7  11      129.08      112.30      6.41 o 
   5   7  11      277.42      290.22      9.01 o 
   6   7  11       42.81       31.76      6.99 o 
   7   7  11      644.41      646.35     13.26 o 
   8   7  11      210.87      223.58      7.05 o 
  -9   8  11      437.15      470.94     14.49 o 
  -8   8  11       16.10       20.76      7.86 o 
  -7   8  11      182.23      191.31     11.57 o 
  -6   8  11      570.56      569.71     15.98 o 
  -5   8  11      560.56      581.53     15.83 o 
  -4   8  11      155.00      127.73      7.12 o 
  -3   8  11      272.65      293.97     19.00 o 
  -2   8  11       94.99       89.61      5.77 o 
  -1   8  11      259.72      284.80      9.51 o 
   0   8  11      685.04      716.36     17.69 o 
   1   8  11      687.95      722.73     17.95 o 
   2   8  11       72.28       83.69      5.53 o 
   3   8  11      146.17      135.56      7.12 o 
   4   8  11       98.45      102.83      6.09 o 
   5   8  11      100.59       87.92     10.37 o 
   6   8  11      269.12      257.31      7.47 o 
   7   8  11      614.01      598.14     15.42 o 
  -8   9  11      141.12      145.01     12.89 o 
  -7   9  11       68.14       61.15      9.83 o 
  -5   9  11      161.45      161.61     12.89 o 
  -4   9  11      183.91      180.83     13.76 o 
  -3   9  11      179.90      188.03     13.54 o 
  -2   9  11      223.41      222.92     17.36 o 
  -1   9  11       14.14        3.87      3.99 o 
   0   9  11      686.62      717.75     18.13 o 
   1   9  11      103.27      104.44     11.14 o 
   2   9  11      173.42      170.42      8.02 o 
   3   9  11       19.22       15.18      4.30 o 
   4   9  11       88.93       93.91      8.30 o 
   5   9  11       55.32       52.97      5.09 o 
   6   9  11      477.33      467.52     12.88 o 
  -6  10  11       41.87       28.39      9.61 o 
  -5  10  11      400.01      385.24     20.75 o 
  -4  10  11      178.84      162.48     13.98 o 
  -3  10  11       54.65       52.85      9.39 o 
  -2  10  11       89.67       77.97      9.83 o 
  -1  10  11       61.56       68.79      9.61 o 
   0  10  11       14.56       -1.97      7.43 o 
   1  10  11      258.78      247.22     15.51 o 
   2  10  11      165.31      153.09     12.67 o 
   3  10  11       70.82       81.24     10.05 o 
 -12   0  12      330.43      321.69     15.72 o 
 -10   0  12      484.68      458.84     18.34 o 
  -8   0  12      519.66      505.79     18.56 o 
  -6   0  12     1620.80     1690.13     47.61 o 
  -4   0  12     1955.82     1999.37     57.00 o 
  -2   0  12      242.79      254.86     10.26 o 
   0   0  12     1612.51     1571.33     44.12 o 
   2   0  12     1623.26     1620.24     46.52 o 
   4   0  12        5.61       13.54      3.93 o 
   8   0  12     1224.90     1219.93     35.82 o 
  10   0  12      234.92      255.95     12.23 o 
 -13   1  12      438.81      432.61     19.22 o 
 -12   1  12       89.08       79.17      5.08 o 
 -11   1  12      244.15      251.37      7.65 o 
 -10   1  12      105.76      126.30      6.63 o 
  -9   1  12      229.55      224.16      8.26 o 
  -8   1  12      189.61      196.67      9.70 o 
  -7   1  12      513.74      536.91     10.80 o 
  -6   1  12       66.73       78.70      3.77 o 
  -5   1  12     1015.28     1060.32     18.94 o 
  -4   1  12       12.57       13.34      2.78 o 
  -3   1  12      853.96      881.60     19.69 o 
  -2   1  12     1073.79     1068.86     22.62 o 
  -1   1  12      849.82      890.55     19.23 o 
   0   1  12      355.25      371.33     15.94 o 
   1   1  12     1467.09     1489.41     30.42 o 
   2   1  12      363.66      375.46      9.88 o 
   3   1  12      270.93      263.01      7.87 o 
   4   1  12      663.06      679.65     15.82 o 
   5   1  12      327.61      334.05      9.94 o 
   8   1  12       31.94       42.35     10.48 o 
   9   1  12      443.33      465.27     11.97 o 
  10   1  12       26.37       26.98      4.17 o 
  11   1  12      253.89      259.40      9.03 o 
 -13   2  12      152.87      154.09     10.48 o 
 -12   2  12      259.18      253.53      8.07 o 
 -11   2  12      126.80      123.00      6.94 o 
 -10   2  12      170.27      174.51      6.26 o 
  -9   2  12      556.49      573.56     14.67 o 
  -8   2  12       37.46       34.79      3.15 o 
  -7   2  12      717.67      728.56     13.99 o 
  -6   2  12      604.89      636.91     16.25 o 
  -5   2  12       98.93      113.86      6.67 o 
  -4   2  12      255.48      263.03      7.86 o 
  -3   2  12      827.11      837.55     15.61 o 
  -2   2  12       19.94       17.43      2.70 o 
  -1   2  12      866.23      777.11     17.83 o 
   0   2  12      756.77      733.98     16.44 o 
   1   2  12      273.77      271.80      8.01 o 
   2   2  12      393.87      392.40     10.09 o 
   3   2  12      860.04      842.69     18.75 o 
   4   2  12      438.77      405.10     10.80 o 
   5   2  12      234.87      222.96      7.32 o 
   8   2  12      137.94      129.94      8.52 o 
   9   2  12      488.66      479.65     24.13 o 
  10   2  12       12.81       12.65      3.85 o 
  11   2  12       37.41       38.04      4.86 o 
 -12   3  12      186.95      174.84      8.26 o 
 -11   3  12      281.91      290.05     10.11 o 
 -10   3  12       93.73      106.46      6.41 o 
  -9   3  12      374.68      354.04     10.65 o 
  -8   3  12      291.23      298.98      7.69 o 
  -7   3  12      315.12      302.84      7.63 o 
  -6   3  12      220.59      222.85      6.25 o 
  -5   3  12       75.67       68.08      3.55 o 
  -4   3  12      165.53      163.36      5.23 o 
  -3   3  12     1009.87     1029.54     18.71 o 
  -2   3  12      506.70      501.14     10.10 o 
  -1   3  12       31.76       22.59      2.44 o 
   0   3  12      301.37      278.04      6.81 o 
   1   3  12       90.76       85.10      4.66 o 
   2   3  12      253.94      235.98      8.52 o 
   3   3  12      761.93      716.97     16.50 o 
   4   3  12      568.98      517.24     18.24 o 
   5   3  12       82.79       70.54      6.99 o 
   6   3  12      151.60      145.89      9.39 o 
   8   3  12       37.95       34.94      5.68 o 
   9   3  12      336.79      315.17      9.57 o 
  10   3  12       23.71       23.37      4.14 o 
 -12   4  12       42.73       40.18      7.43 o 
 -11   4  12       64.39       63.36      5.56 o 
 -10   4  12      285.92      284.04     15.07 o 
  -9   4  12      197.10      199.08      8.01 o 
  -8   4  12      722.26      711.88     14.31 o 
  -7   4  12      109.18      102.91      6.17 o 
  -6   4  12       34.73       35.00      3.94 o 
  -5   4  12      109.72      106.30      7.21 o 
  -4   4  12      685.89      654.11     19.55 o 
  -3   4  12       53.35       47.79      4.09 o 
  -2   4  12     1237.81     1269.04     28.21 o 
  -1   4  12      360.74      318.06      9.78 o 
   0   4  12      214.23      215.61      7.48 o 
   1   4  12      191.90      194.89      8.74 o 
   2   4  12     1188.57     1154.12     26.15 o 
   3   4  12      121.10      113.22      5.94 o 
   4   4  12      886.84      879.16     20.61 o 
   5   4  12      296.54      294.26      9.57 o 
   6   4  12      239.12      238.65      8.57 o 
   7   4  12        2.43        4.59      4.37 o 
   9   4  12      120.84      126.23      9.17 o 
  10   4  12      338.05      352.88     10.58 o 
 -11   5  12       40.48       34.51      6.99 o 
 -10   5  12      242.54      255.52     13.54 o 
  -9   5  12      711.09      727.38     23.04 o 
  -8   5  12       85.11       94.13     10.26 o 
  -7   5  12      344.97      346.49     20.09 o 
  -6   5  12       90.44       79.82      5.33 o 
  -5   5  12      451.80      441.78     12.33 o 
  -4   5  12       43.84       41.60      4.48 o 
  -3   5  12     1371.57     1349.25     30.29 o 
  -2   5  12      254.14      207.41      7.70 o 
  -1   5  12     1176.75     1147.53     26.13 o 
   0   5  12      107.61       88.32      5.62 o 
   1   5  12      610.03      611.88     15.27 o 
   2   5  12      138.46      139.59      6.48 o 
   3   5  12      677.12      658.34     16.36 o 
   4   5  12      237.28      242.89     11.90 o 
   5   5  12      695.26      693.08     17.37 o 
   6   5  12       40.66       52.20      6.77 o 
   7   5  12      146.32      139.37      6.79 o 
   8   5  12       89.33       81.24      7.64 o 
   9   5  12      360.93      366.02     15.29 o 
 -11   6  12      190.96      202.67     12.67 o 
 -10   6  12      176.75      182.79     11.79 o 
  -9   6  12      159.10      166.85      8.58 o 
  -8   6  12      243.49      241.98      9.54 o 
  -7   6  12      274.66      284.13     10.07 o 
  -6   6  12      234.53      232.26      9.01 o 
  -5   6  12      146.97      142.55      6.90 o 
  -4   6  12      568.58      559.91     17.14 o 
  -3   6  12      240.95      213.96      8.17 o 
  -2   6  12      506.41      471.31     13.02 o 
  -1   6  12      484.04      447.68     12.33 o 
   0   6  12      611.06      609.57     15.49 o 
   1   6  12      188.70      197.15      7.61 o 
   2   6  12      504.48      499.86     13.12 o 
   3   6  12      262.16      282.24      9.19 o 
   4   6  12      389.89      410.41     11.73 o 
   5   6  12      284.27      283.39      9.42 o 
   6   6  12      160.81      163.79     10.70 o 
   7   6  12      255.57      252.59      9.18 o 
   8   6  12      256.02      279.04      9.71 o 
   9   6  12      138.03      146.81      7.49 o 
 -10   7  12       96.20       98.06      9.17 o 
  -9   7  12       66.68       75.76      6.24 o 
  -8   7  12      159.47      165.53     13.54 o 
  -7   7  12      343.57      337.70     11.53 o 
  -6   7  12      762.34      776.09     25.33 o 
  -5   7  12       28.65       22.81      4.35 o 
  -4   7  12      169.83      173.30      8.30 o 
  -3   7  12      128.17      119.39      6.75 o 
  -2   7  12      369.07      330.59     10.92 o 
  -1   7  12      775.09      749.37     31.99 o 
   0   7  12      830.06      870.75     20.50 o 
   1   7  12      120.55      123.62      6.62 o 
   2   7  12      520.31      545.00     14.25 o 
   3   7  12      175.72      169.97      7.48 o 
   4   7  12      256.86      247.50     11.36 o 
   5   7  12      151.79      156.15     10.48 o 
   6   7  12      425.35      404.68     17.47 o 
   7   7  12      158.49      153.32      7.55 o 
   8   7  12      332.83      333.29     11.12 o 
  -9   8  12       49.72       41.89      5.77 o 
  -8   8  12       30.35       27.48      5.30 o 
  -7   8  12       23.46       12.64      4.72 o 
  -6   8  12       33.42       26.17      6.01 o 
  -5   8  12      291.26      289.73     10.63 o 
  -4   8  12       15.26        6.44      4.14 o 
  -3   8  12       25.44       25.33      4.56 o 
  -2   8  12       29.52       29.89     10.26 o 
  -1   8  12      147.91      160.00      7.68 o 
   0   8  12       56.68       63.54      5.19 o 
   1   8  12      484.89      531.02     22.49 o 
   2   8  12       93.73       96.02      6.00 o 
   3   8  12       32.21       25.38      4.47 o 
   4   8  12       17.50       16.38      4.48 o 
   5   8  12       70.68       73.38      7.86 o 
   6   8  12       39.55       38.65      5.02 o 
  -7   9  12       17.90       20.75      8.74 o 
  -6   9  12       32.21       22.93      8.52 o 
  -5   9  12      199.74      179.95     14.20 o 
  -4   9  12       23.19       15.07      7.86 o 
  -3   9  12       57.61       62.14      5.72 o 
  -2   9  12      143.44      144.39      7.82 o 
  -1   9  12       52.48       52.06      5.40 o 
   0   9  12       70.34       75.74      6.66 o 
   1   9  12      388.61      405.31     12.56 o 
   2   9  12       20.27       20.09      4.56 o 
   3   9  12       14.51       10.91      5.02 o 
   4   9  12       37.92       48.05      6.99 o 
   5   9  12       69.84       55.25      7.64 o 
  -4  10  12      135.90      109.85     11.79 o 
  -3  10  12       62.09       62.02      9.83 o 
  -2  10  12       24.90       14.85      8.08 o 
  -1  10  12      246.70      300.29     17.47 o 
   0  10  12      125.32      128.85     12.01 o 
   1  10  12       32.97       25.55      8.74 o 
   2  10  12        7.48        0.44      7.86 o 
 -13   0  13      321.47      369.30     17.47 o 
 -11   0  13        3.12        2.84      5.46 o 
  -9   0  13      119.79      127.32      9.39 o 
  -7   0  13       78.26       88.07      5.47 o 
  -5   0  13      355.83      358.60     14.63 o 
  -3   0  13      267.03      285.87     12.23 o 
  -1   0  13       31.40       28.39      4.15 o 
   1   0  13      557.56      618.48     20.31 o 
   3   0  13      202.67      216.86     10.05 o 
   5   0  13      172.01      201.79     10.05 o 
 -12   1  13      348.80      379.69     10.17 o 
 -11   1  13       74.11       71.02      4.70 o 
 -10   1  13      115.27      112.71      6.49 o 
  -9   1  13      201.16      204.39     16.05 o 
  -8   1  13       60.36       69.17      3.90 o 
  -7   1  13      325.58      312.89      7.82 o 
  -6   1  13      116.58      108.50      7.78 o 
  -5   1  13      553.12      568.73     11.55 o 
  -4   1  13      905.47      930.55     20.92 o 
  -3   1  13      508.82      520.78     12.74 o 
  -2   1  13      105.24      102.91      5.09 o 
  -1   1  13      425.19      435.29     10.73 o 
   0   1  13       70.61       69.88      4.04 o 
   1   1  13       80.24       85.48      8.19 o 
   2   1  13      859.22      882.58     23.37 o 
   3   1  13      198.05      209.54      7.53 o 
   4   1  13      168.30      179.96      6.55 o 
   5   1  13      298.06      291.05      8.95 o 
   6   1  13      159.57      172.96      6.79 o 
 -12   2  13      317.32      329.97     11.35 o 
 -11   2  13       45.99       42.88      5.24 o 
 -10   2  13      242.50      242.72     10.92 o 
  -9   2  13       53.77       64.01      7.10 o 
  -8   2  13      902.85      880.82     16.68 o 
  -7   2  13       92.85       95.01      4.53 o 
  -6   2  13      737.99      722.94     14.11 o 
  -5   2  13      225.08      235.51      6.42 o 
  -4   2  13      536.54      556.83     11.38 o 
  -3   2  13      455.31      475.28      9.94 o 
  -2   2  13     2482.64     2482.03     49.65 o 
  -1   2  13      203.17      189.39      6.63 o 
   0   2  13      557.72      527.47     12.73 o 
   1   2  13       38.74       39.64      3.71 o 
   2   2  13      241.56      253.85      7.86 o 
   3   2  13      132.57      127.40      5.62 o 
   4   2  13     1275.59     1247.73     26.86 o 
   5   2  13       93.50       96.16      8.30 o 
   6   2  13      253.73      241.98     15.40 o 
 -12   3  13        4.19       -1.93      4.32 o 
 -11   3  13      326.50      330.57     11.12 o 
 -10   3  13       52.83       52.32      4.11 o 
  -9   3  13      529.24      536.18     18.24 o 
  -8   3  13      740.90      770.86     15.16 o 
  -7   3  13      454.36      476.57     10.67 o 
  -6   3  13      589.40      604.05     12.13 o 
  -5   3  13      336.13      347.82      8.17 o 
  -4   3  13      457.33      424.75      9.39 o 
  -3   3  13      955.79      934.30     16.99 o 
  -2   3  13     2312.04     2217.24     37.82 o 
  -1   3  13     1108.02     1090.13     19.85 o 
   0   3  13       68.83       73.33      5.91 o 
   1   3  13      687.59      697.71     15.81 o 
   2   3  13      589.28      592.28     20.97 o 
   3   3  13     1039.62     1025.78     32.76 o 
   4   3  13      588.05      562.36     20.31 o 
   5   3  13      446.98      399.00     16.38 o 
   6   3  13       59.19       50.45      6.55 o 
   7   3  13      472.94      449.67     18.13 o 
 -12   4  13      156.24      154.62     11.79 o 
 -11   4  13       79.07       77.75      8.52 o 
 -10   4  13      247.70      257.48     13.76 o 
  -9   4  13      499.72      500.01     14.20 o 
  -8   4  13       18.73       19.66      4.48 o 
  -7   4  13      249.59      255.05      9.03 o 
  -6   4  13      110.71      101.83      5.91 o 
  -5   4  13      447.11      438.18     20.31 o 
  -4   4  13      229.93      222.01      8.17 o 
  -3   4  13     1618.20     1540.71     34.01 o 
  -2   4  13      226.51      220.48     10.05 o 
  -1   4  13      157.07      147.39      6.62 o 
   0   4  13      661.42      631.90     15.89 o 
   1   4  13      349.28      321.38      9.87 o 
   2   4  13      246.32      262.36      8.80 o 
   3   4  13     1645.51     1623.67     51.87 o 
   4   4  13       12.40       15.71      6.11 o 
   5   4  13      178.73      170.99      7.49 o 
   6   4  13      186.76      162.05     10.48 o 
   7   4  13        2.78        1.75      5.02 o 
   8   4  13      137.30      131.25      9.83 o 
 -11   5  13       79.99       93.25      9.17 o 
 -10   5  13       81.11       82.99      8.74 o 
  -9   5  13       79.99       79.66      6.09 o 
  -8   5  13      120.79      115.12      8.74 o 
  -7   5  13      137.52      128.50      7.08 o 
  -6   5  13      186.60      176.53      7.63 o 
  -5   5  13       85.46       78.18      5.40 o 
  -4   5  13      948.90      901.89     21.51 o 
  -3   5  13      194.13      193.23     10.70 o 
  -2   5  13      923.20      899.15     21.51 o 
  -1   5  13       10.93        6.65      4.15 o 
   0   5  13      105.14      107.34      5.94 o 
   1   5  13      214.10      220.41     11.47 o 
   2   5  13      309.17      314.78      9.80 o 
   3   5  13      121.06      119.94      6.48 o 
   4   5  13      398.35      367.41     11.35 o 
   5   5  13       10.79       10.48      3.55 o 
   6   5  13      145.64      145.23     10.26 o 
   7   5  13      167.57      170.59     10.70 o 
   8   5  13      110.10       90.63      8.95 o 
   9   5  13       29.25       20.97      6.33 o 
 -10   6  13        3.51        5.24      5.90 o 
  -9   6  13       49.28       42.04      9.06 o 
  -8   6  13       45.75       43.33      5.19 o 
  -7   6  13      155.23      162.48      8.08 o 
  -6   6  13      207.84      212.70      8.77 o 
  -5   6  13      261.14      250.33      9.32 o 
  -4   6  13       77.80       73.06      5.31 o 
  -3   6  13      150.88      157.07      7.32 o 
  -2   6  13      144.31      148.72      7.08 o 
  -1   6  13      194.23      200.78      8.08 o 
   0   6  13      173.21      185.18      7.55 o 
   1   6  13      116.50      115.76      6.55 o 
   2   6  13      233.70      232.65      8.72 o 
   3   6  13      259.59      251.42      8.95 o 
   4   6  13       85.72       97.67      6.06 o 
   5   6  13      488.33      456.71     13.43 o 
   6   6  13       58.33       53.51      7.43 o 
   7   6  13        2.74       -4.70      5.02 o 
   8   6  13      161.53      156.51      7.72 o 
  -9   7  13       98.38       98.03      6.99 o 
  -8   7  13      182.67      184.38     13.10 o 
  -7   7  13      378.95      400.20     16.05 o 
  -6   7  13       54.12       56.66      5.69 o 
  -5   7  13      410.45      404.28     12.62 o 
  -4   7  13       29.30       23.85      4.51 o 
  -3   7  13       57.32       49.33      5.07 o 
  -2   7  13      167.35      152.95      7.64 o 
  -1   7  13      568.00      569.93     15.40 o 
   0   7  13       44.64       41.95      6.22 o 
   1   7  13      705.88      748.63     18.43 o 
   2   7  13       64.57       62.71      5.22 o 
   3   7  13       86.69      106.91     10.70 o 
   4   7  13       83.98       90.12      5.87 o 
   5   7  13      177.48      176.68     11.36 o 
   6   7  13       85.96       67.70      8.30 o 
   7   7  13      293.32      283.48     14.74 o 
  -8   8  13       41.08       46.93      5.82 o 
  -7   8  13      379.06      414.07     13.49 o 
  -6   8  13      444.62      462.33     14.27 o 
  -5   8  13      365.10      365.21     12.25 o 
  -4   8  13       42.03       40.13      5.19 o 
  -3   8  13       72.10       70.72      7.21 o 
  -2   8  13       23.75       22.14      4.56 o 
  -1   8  13      291.28      316.18     10.82 o 
   0   8  13      736.46      759.08     19.17 o 
   1   8  13      187.05      191.56     11.47 o 
   2   8  13       28.45       25.72      4.70 o 
   3   8  13       57.78       55.92      5.38 o 
   4   8  13       21.74       18.71      5.02 o 
   5   8  13      266.25      253.33     13.54 o 
  -6   9  13      320.66      334.79     18.56 o 
  -5   9  13      155.18      158.77     13.76 o 
  -4   9  13      342.85      362.42     12.41 o 
  -3   9  13       14.10        3.71      6.55 o 
  -2   9  13       47.53       38.28      5.46 o 
  -1   9  13       11.54        7.27      4.46 o 
   0   9  13      603.48      669.79     17.84 o 
   1   9  13       51.32       52.78      5.61 o 
   2   9  13      174.90      176.35      8.80 o 
   3   9  13       35.66       31.23      5.22 o 
 -12   0  14      285.71      280.80     10.65 o 
 -10   0  14       71.98       73.16      7.86 o 
  -8   0  14      779.52      795.82     26.64 o 
  -6   0  14      688.99      696.45     23.15 o 
  -4   0  14      353.12      359.47     14.20 o 
  -2   0  14     2089.20     2168.41     62.02 o 
   0   0  14      992.47      972.28     29.48 o 
   2   0  14      805.67      860.46     27.52 o 
   4   0  14      473.63      469.76     17.25 o 
   6   0  14      623.30      622.85     22.49 o 
   8   0  14      259.19      241.10     12.45 o 
 -12   1  14       24.70       28.41      5.09 o 
 -11   1  14      115.87      114.02      6.79 o 
 -10   1  14       35.62       36.24      4.71 o 
  -9   1  14      299.32      291.49      9.73 o 
  -8   1  14      152.18      147.90      7.10 o 
  -7   1  14      944.04      963.52     17.86 o 
  -6   1  14       32.53       28.16      3.06 o 
  -5   1  14      172.93      173.82     10.09 o 
  -4   1  14      298.87      301.21      9.19 o 
  -3   1  14     1231.38     1241.61     26.48 o 
  -2   1  14      195.62      176.23      6.87 o 
  -1   1  14     1309.52     1322.07     27.64 o 
   0   1  14      287.25      273.71      8.25 o 
   1   1  14      604.19      603.04     14.36 o 
   2   1  14      343.28      333.53     11.79 o 
   3   1  14      136.23      125.87      7.86 o 
   4   1  14      421.36      430.64     11.58 o 
   5   1  14      484.68      487.07     16.05 o 
   6   1  14       45.42       42.23      4.09 o 
   7   1  14      255.28      258.94      8.95 o 
   8   1  14      194.81      183.92      7.72 o 
 -12   2  14      280.02      281.03     10.81 o 
 -11   2  14       17.88       18.21      5.03 o 
 -10   2  14       37.41       47.34      8.95 o 
  -9   2  14      128.29      138.93      7.03 o 
  -8   2  14       81.91       83.56      4.37 o 
  -7   2  14      533.26      498.76     14.84 o 
  -6   2  14      312.81      319.15      7.98 o 
  -5   2  14       34.18       28.62      3.81 o 
  -4   2  14       21.53       17.30      2.72 o 
  -3   2  14      877.88      888.77     16.91 o 
  -2   2  14      131.83      133.78      7.32 o 
  -1   2  14      340.73      344.73     15.51 o 
   0   2  14      790.37      748.57     17.29 o 
   1   2  14      501.92      488.88     12.34 o 
   2   2  14      128.37      112.80      5.44 o 
   3   2  14      891.10      898.16     20.30 o 
   4   2  14       16.18       16.90      4.80 o 
   5   2  14       56.16       70.24      4.60 o 
   6   2  14      124.63      124.95      6.17 o 
   7   2  14      303.31      319.97     10.11 o 
   8   2  14       43.14       33.41      6.33 o 
 -11   3  14      169.20      161.04      8.18 o 
 -10   3  14       31.68       31.76      3.90 o 
  -9   3  14      193.56      198.66     14.20 o 
  -8   3  14       64.89       68.87      4.97 o 
  -7   3  14      121.41      129.54      5.37 o 
  -6   3  14      536.20      514.83     18.82 o 
  -5   3  14      302.81      276.28      7.29 o 
  -4   3  14       48.15       42.72      3.29 o 
  -3   3  14      979.09     1001.81     18.46 o 
  -2   3  14      102.34      104.90      4.57 o 
  -1   3  14       41.21       42.48      4.07 o 
   0   3  14      165.28      154.77      6.94 o 
   1   3  14      156.07      138.90      9.17 o 
   2   3  14      256.85      248.09     12.01 o 
   3   3  14      477.51      496.84     18.56 o 
   4   3  14      698.65      713.48     24.68 o 
   5   3  14        9.35        3.93      4.59 o 
   6   3  14       85.51       98.93      8.74 o 
   7   3  14       98.60       87.57      8.30 o 
   8   3  14      118.14      119.24      9.61 o 
   9   3  14      371.42      365.59     16.60 o 
 -11   4  14       94.67       88.89      9.39 o 
 -10   4  14      180.81      161.83     11.57 o 
  -9   4  14       21.83       11.79      5.90 o 
  -8   4  14      539.91      544.76     15.21 o 
  -7   4  14      145.64      156.55      7.48 o 
  -6   4  14       45.83       47.10      4.79 o 
  -5   4  14      146.54      151.39      7.17 o 
  -4   4  14      323.64      318.56     12.99 o 
  -3   4  14       34.84       21.77      3.92 o 
  -2   4  14      404.64      376.56     14.41 o 
  -1   4  14      515.40      471.22     13.10 o 
   0   4  14       27.15       23.04      3.78 o 
   1   4  14       92.23       91.02      5.60 o 
   2   4  14      199.57      196.88     11.68 o 
   3   4  14      109.17      116.36      6.49 o 
   4   4  14     1139.18     1077.13     25.47 o 
   5   4  14      355.17      334.15     16.71 o 
   6   4  14       46.48       35.82      6.33 o 
   7   4  14      108.34      105.70      9.17 o 
   8   4  14      129.62      124.70     10.26 o 
 -10   5  14       53.62       53.94      7.86 o 
  -9   5  14      455.32      467.77     14.20 o 
  -8   5  14      219.83      242.24      9.63 o 
  -7   5  14       16.03       10.53      4.23 o 
  -6   5  14      276.15      279.97      9.95 o 
  -5   5  14      452.01      449.66     19.33 o 
  -4   5  14       67.83       70.16      7.53 o 
  -3   5  14      839.22      811.47     19.74 o 
  -2   5  14      176.71      160.24      7.32 o 
  -1   5  14      404.04      349.01     10.95 o 
   0   5  14      271.44      244.39      8.80 o 
   1   5  14      648.25      659.54     31.34 o 
   2   5  14        7.95       -0.32      3.39 o 
   3   5  14      290.52      298.94      9.88 o 
   4   5  14       65.81       68.02      5.25 o 
   5   5  14      133.43      144.23      7.18 o 
   6   5  14       66.37       54.38      7.21 o 
   7   5  14      123.38       99.15      8.95 o 
   8   5  14        5.49       11.14      5.90 o 
  -9   6  14       67.68       70.04      6.37 o 
  -8   6  14       22.75       27.50      5.07 o 
  -7   6  14      386.76      396.15     12.55 o 
  -6   6  14      135.15      141.26      7.70 o 
  -5   6  14      355.24      358.80     14.96 o 
  -4   6  14      782.22      757.09     19.19 o 
  -3   6  14      197.95      195.74      8.39 o 
  -2   6  14        5.48        0.81      3.54 o 
  -1   6  14      450.89      463.46     13.26 o 
   0   6  14      128.24      119.55      6.71 o 
   1   6  14      122.82      120.48      7.32 o 
   2   6  14      944.12      952.36     22.60 o 
   3   6  14       75.94       66.29      6.99 o 
   4   6  14       73.68       76.47      8.30 o 
   5   6  14      138.24      139.20      7.41 o 
   6   6  14       99.80       95.22      8.95 o 
   7   6  14       51.22       43.19      5.02 o 
  -8   7  14      307.95      307.30     11.72 o 
  -7   7  14       71.18       72.85      6.77 o 
  -6   7  14      712.28      704.78     18.72 o 
  -5   7  14      337.87      325.55     11.38 o 
  -4   7  14      333.74      340.20     11.55 o 
  -3   7  14      284.79      276.60     10.16 o 
  -2   7  14      242.27      251.78      9.54 o 
  -1   7  14      122.99      121.80      9.61 o 
   0   7  14      592.93      590.91     18.89 o 
   1   7  14      334.41      348.47     11.40 o 
   2   7  14      123.32      107.76      6.46 o 
   3   7  14       50.91       53.77      5.31 o 
   4   7  14       57.87       50.60      5.33 o 
   5   7  14       54.85       43.68      7.43 o 
   6   7  14      340.51      350.74     16.38 o 
  -7   8  14       47.25       39.18      5.87 o 
  -6   8  14      143.83      145.67     13.65 o 
  -5   8  14      311.38      300.98     11.29 o 
  -4   8  14       10.54        6.67      4.46 o 
  -3   8  14       67.22       74.56      7.86 o 
  -2   8  14        2.65       -0.99      4.09 o 
  -1   8  14      253.79      258.94     10.14 o 
   0   8  14      207.97      221.82      9.30 o 
   1   8  14      239.22      249.86     10.92 o 
   2   8  14      144.06      164.65      8.39 o 
   3   8  14        2.85       -1.57      4.14 o 
   4   8  14       15.90       14.10      4.63 o 
  -4   9  14       92.49       98.21     12.34 o 
  -3   9  14       30.98       25.65      5.30 o 
  -2   9  14       46.34       49.81      5.87 o 
  -1   9  14      127.14      132.06      7.92 o 
   0   9  14      160.64      158.72      8.74 o 
   1   9  14      303.82      307.79     17.69 o 
 -11   0  15        7.49        4.15      5.68 o 
  -9   0  15      125.28      103.74      8.95 o 
  -7   0  15     1298.37     1320.82     28.87 o 
  -5   0  15      342.43      375.85     15.07 o 
  -3   0  15      656.99      677.45     23.15 o 
  -1   0  15     1436.39     1515.42     44.77 o 
   1   0  15      291.16      278.45     12.45 o 
   3   0  15      754.68      784.24     25.11 o 
   5   0  15      955.99      983.63     31.67 o 
   7   0  15      501.87      457.53     19.00 o 
   9   0  15      109.07      117.28      9.61 o 
 -11   1  15       32.87       34.73      5.10 o 
 -10   1  15        3.87        5.68      4.02 o 
  -9   1  15       43.49       38.88      4.71 o 
  -8   1  15      547.25      524.55     16.38 o 
  -7   1  15      373.62      377.06      9.12 o 
  -6   1  15      571.01      576.15     12.10 o 
  -5   1  15      190.65      185.50      6.04 o 
  -4   1  15      275.52      271.12      8.88 o 
  -3   1  15      181.41      185.55      7.10 o 
  -2   1  15      675.33      721.12     16.91 o 
  -1   1  15      138.26      142.96      6.17 o 
   0   1  15      507.17      503.43     12.81 o 
   1   1  15       17.35       15.93      4.59 o 
   2   1  15       59.63       59.07      4.32 o 
   3   1  15      480.18      516.28     17.91 o
[truncated: 21,902 more chars]
